# Supplementary material for: Scarless gene disruption enabled by a dual-plasmid knockout platform in a clinical infant-derived Bifidobacterium breve strain
Source: Front Microbiol. 2025 Sep 10;16:1653505. doi: 10.3389/fmicb.2025.1653505 (PMC12459721; doi:10.3389/fmicb.2025.1653505)
Supplement: Supplementary file 2 [file Table_1.xlsx]

## Sheet: Table S1
Table S1. Species-level relative abundance of microorganisms in metagenomic profiles from three fecal samples
Species	S1	S2	S3
Abiotrophia_defectiva	0	0	3.71349278176157e-06
Acetobacterium_tundrae	5.5766482355954e-06	0	0
Acidipropionibacterium_acidipropionici	0	0	6.946030047775256e-06
Acidipropionibacterium_jensenii	1.6816656995808923e-07	0	2.452020013650435e-05
Acidipropionibacterium_timonense	0	0	1.5933649297614718e-06
Acidipropionibacterium_virtanenii	0	0	2.6871071753374066e-06
Acidobacteriota_bacterium	2.168432008683868e-05	0	0
Acidovorax_sp._1608163	0	0	4.2157522472910805e-07
Acinetobacter_baumannii	7.851309890787763e-08	1.7888735328576787e-06	4.36496620268693e-06
Actinobacillus_seminis	0	0	6.766459489349551e-07
Actinobacillus_ureae	0	0	4.6382988435057407e-07
Actinobaculum_massiliense	4.044103909186907e-06	0	2.7971808450986827e-06
Actinobaculum_suis	4.091496752421216e-06	0	2.22850007703106e-06
Actinokineospora_alba	0	0	7.297405226476456e-07
Actinomyces_bouchesdurhonensis	3.233063750760366e-06	2.1058748396708966e-06	1.5366351219856216e-05
Actinomyces_culturomici	4.359100934682291e-06	0	3.6325203574402844e-07
Actinomyces_graevenitzii	0	1.5661284966552634e-07	2.715920456412217e-06
Actinomyces_ihuae	0.00021772274128434042	2.985049092841625e-08	9.105511930459408e-08
Actinomyces_mediterranea	1.5617231573390352e-06	0	5.5302793903337655e-08
Actinomyces_minihominis	2.126970776829913e-06	0	0
Actinomyces_polynesiensis	1.7589239611404046e-05	0	0
Actinomyces_provencensis	2.3774707986951366e-05	0	0
Actinomyces_sp.	3.391334913506986e-05	3.648082874745504e-05	0.0005389247730529269
Actinomyces_sp._B33	4.275940736682481e-06	0	0
Actinomyces_sp._HMSC035G02	0	4.226961031157356e-06	8.753103315443798e-05
Actinomyces_sp._HMSC065F11	7.2109036917232e-07	0	0
Actinomyces_sp._HMSC065F12	0.00026125073328847116	6.764933742948765e-08	1.949678286659918e-07
Actinomyces_sp._HMSC06A08	1.4096090981503068e-06	0	1.5527198658036286e-06
Actinomyces_sp._HPA0247	0	1.3202553782946476e-06	9.083271392881837e-06
Actinomyces_sp._ICM39	0	1.209988564417852e-06	1.9913034728569176e-05
Actinomyces_sp._ICM47	1.8804544779362075e-06	7.245709345990395e-07	8.97793423005235e-06
Actinomyces_sp._ICM54	0	1.5090104692025108e-06	2.410946359455835e-05
Actinomyces_sp._ICM58	0	2.078679641015168e-07	2.4231808860480804e-06
Actinomyces_sp._S6-Spd3	0	0	5.152409132500814e-07
Actinomyces_sp._oral_taxon_171	0	3.3234703562742466e-08	8.694113646199133e-07
Actinomyces_sp._oral_taxon_172	0	1.9563346300123545e-07	3.2583575439137324e-06
Actinomyces_sp._oral_taxon_178	5.321084871844674e-07	0	0
Actinomyces_sp._oral_taxon_180	0	8.501745612349452e-07	2.298749311670867e-06
Actinomyces_sp._oral_taxon_181	7.259190269857521e-07	2.102575643532301e-07	2.4148564072591784e-06
Actinomyces_sp._oral_taxon_414	9.56251448440598e-07	0	0
Actinomyces_sp._ph3	3.2576770096593156e-08	1.4158189505366464e-07	1.5242972406531167e-06
Actinomyces_succiniciruminis	0	0	5.751490565947119e-07
Actinomyces_urinae	6.300476520424612e-07	0	0
Actinomyces_urogenitalis	4.67603830392599e-06	0	0
Actinomycetaceae_bacterium	0.0003665999520689186	5.4183592538310005e-08	2.9577565337128486e-06
Actinomycetota_bacterium	1.805184776374109e-06	0	0
Actinotignum_sanguinis	2.246984197494817e-06	0	0
Actinotignum_timonense	3.007551875389455e-06	0	0
Adlercreutzia_equolifaciens	5.505424838998981e-06	0	3.615760163917792e-05
Adlercreutzia_muris	6.653047882324418e-07	0	1.0620003494100076e-05
Adlercreutzia_rubneri	0	0	7.357783118046834e-06
Adlercreutzia_sp._JBNU-10	0	0	2.053340891284477e-05
Adlercreutzia_sp._ZJ138	4.465620070332558e-06	0	0
Adlercreutzia_sp._ZJ141	3.815265852763699e-06	0	0
Aeromonas_hydrophila	1.5145815436956731e-05	0	0
Aeromonas_sp.	0	1.3411288917770458e-06	0
Aestuariimicrobium_sp._p3-SID1156	0	0	5.258505660294509e-07
Affinibrenneria_salicis	1.827216753588396e-05	9.238576182289638e-07	0
Agathobacter_rectalis	5.7568479259391586e-06	2.1989952974492015e-05	1.4349702346048266e-05
Agathobacter_sp.	0	0	1.827973740742323e-06
Agathobaculum_ammoniilyticum	6.381705731742876e-07	0	0
Agathobaculum_butyriciproducens	3.509869585491424e-06	0	0
Aggregatibacter_actinomycetemcomitans	6.497041847071029e-07	0	4.696702849209042e-06
Aggregatibacter_aphrophilus	5.1001336790568e-08	0	1.95507292740474e-06
Aggregatibacter_kilianii	1.352644149662892e-07	0	2.6865548221905024e-06
Aggregatibacter_segnis	1.884638925260931e-07	0	2.270920187085023e-06
Aggregatibacter_sp._Marseille-P9115	0	0	3.2555606977059155e-07
Agrobacterium_pusense	0	0	2.518900977787059e-07
Agromyces_aurantiacus	0	0	2.86296419282701e-06
Agromyces_sp._Soil535	1.424922844683047e-06	0	0
Akkermansia_muciniphila	0	8.917258677825665e-05	0
Akkermansia_sp._BIOML-A44	0	0.0007874335434399888	0
Akkermansia_sp._BIOML-A61	0	7.379019101041363e-05	0
Akkermansia_sp._BIOML-A63	0	8.873563590625906e-06	0
Alistipes_communis	0.0003020398137628638	3.2341550284535786e-08	1.6270128899426035e-08
Alistipes_finegoldii	0	1.8935510618270825e-05	0
Alistipes_indistinctus	0.0006029883723729787	3.693937972724853e-08	2.4212420159395945e-07
Alistipes_onderdonkii	0.0008426929825107258	0.00018205624879677175	1.7750454927052118e-07
Alistipes_putredinis	0.00030827246120752557	2.1171737084413743e-07	1.0650908455457622e-07
Alistipes_senegalensis	0.00015034864204872565	8.918971933576375e-06	0
Alistipes_sp.	0.0003561385661601388	9.921926056753664e-06	0
Alistipes_sp._HGB5	0.0004245807965152194	0	1.714029748484314e-07
Alitiscatomonas_aceti	2.676199177827657e-07	0	3.8410061942993935e-06
Amedibacillus_dolichus	0	0	3.7035732696419814e-06
Amedibacillus_hominis	7.912577337912408e-07	0	0
Amycolatopsis_sp._H6(2020)	0	0	4.3407475969412214e-07
Anaerobutyricum_hallii	0	0	7.803925852753535e-06
Anaerococcus_lactolyticus	0	0	3.4880940387842804e-06
Anaerococcus_sp._HMSC068A02	0	0	4.19825709210163e-06
Anaerococcus_tetradius	0	0	1.2558292506949079e-06
Anaeromassilibacillus_sp._D41t1_190614_C2	5.3429795247827e-07	0	0
Anaerostipes_hadrus	0	0	4.929692553381449e-06
Anaerotignum_faecicola	2.5632842981829363e-06	0	3.960042684750475e-06
Anaerotruncus_sp.	0	0	4.5559589254495696e-06
Anaerotruncus_sp._AF02-27	3.2646887411252757e-06	0	0
Ancrocorticia_sp.	5.514021670287692e-07	0	0
Arabiibacter_massiliensis	5.729793040133636e-07	9.607342878641533e-08	1.329064851465834e-05
Arachnia_propionica	3.901564196495015e-06	0	0
Arcanobacterium_canis	1.2879877593090058e-06	0	0
Arcanobacterium_haemolyticum	2.057399077781696e-06	0	1.626684200469892e-06
Arcanobacterium_phocae	0	0	4.864790887852428e-06
Atopobiaceae_bacterium	1.0704948010957167e-05	0	0
Atopobium_minutum	3.977939349453752e-06	0	0
Atopobium_sp.	1.197382095128935e-05	0	1.536188719537157e-07
Atopobium_sp._BS2	5.22870847768849e-07	0	0
Atopobium_sp._BV3Ac4	4.180913616012683e-06	0	0
Atopobium_sp._ICM42b	5.916278478348005e-07	0	1.4250483719816273e-06
Atopobium_sp._oral_taxon_416	1.0039567070054149e-05	0	0
Bacillota_bacterium	0.00011624958175140447	0	3.507006442650676e-08
Bacillus_cereus	3.8152482937467183e-07	0	1.4028025770602723e-07
Bacillus_paranthracis	0	0.00014709252717844527	7.971076821267963e-05
Bacillus_sp._2A33	1.8855039661967587e-07	0	3.1108592458057604e-06
Bacteriophage_sp.	0.0006661496524248467	0.0003739208517091314	0.000346855777533407
Bacteroidaceae_bacterium	0.00012390092718260438	2.8964250439297043e-05	0
Bacteroidaceae_bacterium_HV4-6-C5C	0	5.008406566366102e-05	0
Bacteroidales_bacterium	0.00022862620430211258	3.552530945385908e-05	4.075598238879184e-06
Bacteroidales_bacterium_43_36	0.002364128098417833	1.9912400544797113e-07	1.283143121989262e-06
Bacteroides_acidifaciens	0.0001993196919998005	0.000739938035775387	3.698707759451519e-08
Bacteroides_bouchesdurhonensis	0.00018649408817654128	0.00019967132366771145	0
Bacteroides_caccae	0.000557287345256847	0.0010205769238369187	1.1389090229598255e-07
Bacteroides_caecicola	0.00024048404631524158	0	1.1818131299891339e-07
Bacteroides_caecigallinarum	0.00043098130627292747	0	1.3850522048046542e-07
Bacteroides_caecimuris	0	0.0004327672839603897	0
Bacteroides_cellulosilyticus	0.00015051364525125272	0.00038262862590078274	0
Bacteroides_clarus	0	9.902151430766299e-05	0
Bacteroides_congonensis	0	3.2076618970485756e-05	0
Bacteroides_difficilis	0	3.758478819373711e-05	0
Bacteroides_eggerthii	0.0005705933323656983	0.0003853199784524735	1.1249859297696069e-07
Bacteroides_faecalis	0.0009569376517697304	0.00011539408030223075	5.25426850332155e-07
Bacteroides_faecis	0.0004654773375988478	0.0016020372365089474	1.8473634226940303e-07
Bacteroides_faecium	0	9.96942277369049e-06	0
Bacteroides_finegoldii	0.0012287427393194049	0.0004629047090690679	6.14651904495462e-07
Bacteroides_fluxus	0.00027102736745011826	6.702798961023971e-05	0
Bacteroides_fragilis	0.0064102275287658324	0.19192379962904185	3.0258713089382336e-06
Bacteroides_gallinarum	0	5.553020851736387e-05	0
Bacteroides_heparinolyticus	0.00013687682528540734	5.2324980576446026e-05	0
Bacteroides_hominis_(ex_Afrizal_et_al._2022)	0	4.381957590038665e-05	0
Bacteroides_hominis_(ex_Liu_et_al._2022)	0	9.281578507280257e-05	0
Bacteroides_humanifaecis	0	9.828091498940389e-06	0
Bacteroides_ihuae	0	3.306829747109888e-05	0
Bacteroides_intestinalis	0.0009746417806067006	0.0013769782740483372	5.350848291784551e-07
Bacteroides_muris_(ex_Fokt_et_al._2023)	0	0.0003862708422611333	0
Bacteroides_ndongoniae	0.0002213120579294689	6.404895252427688e-08	6.444247132713855e-08
Bacteroides_neonati	0	8.365139436391826e-05	0
Bacteroides_nordii	0	7.053843844737382e-05	0
Bacteroides_oleiciplenus	0	0.00029144786643359123	0
Bacteroides_ovatus	0.002534584197715679	0.043798147626014416	0.0005280245507653576
Bacteroides_pyogenes	0.0002653999468457296	0.00015479913419437502	1.2172466806237283e-07
Bacteroides_salyersiae	0	0.0009871882789040767	0
Bacteroides_sp.	0.0009224004363572654	0.003998371102655939	9.632317444703145e-06
Bacteroides_sp._1001136B_160425_E2	0	7.685812626880139e-05	0
Bacteroides_sp._1001302B_160321_D4	0	4.1147232780576096e-05	0
Bacteroides_sp._1_1_14	0	1.032034238726512e-05	0
Bacteroides_sp._1_1_30	0	0.00021591831748820736	0
Bacteroides_sp._2_1_22	0.00036238350396477234	0.0001040094156254724	2.1841103414989055e-07
Bacteroides_sp._2_1_33B	0.006480440191283789	2.940447008326571e-05	3.3179886149830544e-06
Bacteroides_sp._2_2_4	0	0.00043079755897549953	0
Bacteroides_sp._3_1_13	0	2.3899254469687105e-05	0
Bacteroides_sp._3_1_19	0.03732582927465211	9.141848482407252e-06	1.6244043426831445e-05
Bacteroides_sp._3_1_23	0	0.0007117429845939856	0
Bacteroides_sp._3_2_5	0	0.0033236193902960337	0
Bacteroides_sp._4_1_36	0	4.175071425971921e-05	0
Bacteroides_sp._4_3_47FAA	0.0003573459790199644	5.8373506038515004e-05	2.1011734744614013e-07
Bacteroides_sp._9_1_42FAA	0	8.721578530196572e-05	0
Bacteroides_sp._AF17-1	0.0002387827957372736	0	7.894050339838227e-08
Bacteroides_sp._AF26-7BH	0	9.180115827868744e-06	0
Bacteroides_sp._AF32-8BH	8.332818410609558e-05	8.17464883263147e-05	0
Bacteroides_sp._AF35-22	0.00019709637082707934	4.196630337402131e-05	8.044042749576384e-08
Bacteroides_sp._AF37-16AC	0.0001615467980357953	0	0
Bacteroides_sp._AM16-13	0	1.943707356593007e-05	0
Bacteroides_sp._AM23-18	0.00018301118060735474	0	3.9498027072655446e-07
Bacteroides_sp._AM32-11AC	0.0002128763004673515	9.977972255415768e-05	1.7658085070890273e-07
Bacteroides_sp._AM37-9	0	2.2652015684254123e-05	0
Bacteroides_sp._AM54-2NS	0	2.314499698749018e-05	0
Bacteroides_sp._An269	0	5.115136526131044e-05	0
Bacteroides_sp._BFG-551	0	6.065391625984535e-05	0
Bacteroides_sp._BFG-606	0	7.612966538363719e-05	0
Bacteroides_sp._BFG-637	0	1.7485777275999118e-05	0
Bacteroides_sp._BFG-638	0	1.1004299379517952e-05	0
Bacteroides_sp._CF01-10NS	0	8.24760581549586e-05	0
Bacteroides_sp._D1	0	0.00010292708144695997	0
Bacteroides_sp._D2	0	0.0005600337921634671	0
Bacteroides_sp._D22	0.0001690831785836474	9.391192737589652e-05	4.137762997084253e-08
Bacteroides_sp._DH3716P	0	3.938229870242754e-05	0
Bacteroides_sp._FSHCM14E1	0	4.612091941962829e-05	0
Bacteroides_sp._GM023	0	1.7891512183734785e-05	0
Bacteroides_sp._HF-4919	0	3.656360082999442e-05	0
Bacteroides_sp._HMSC068A09	0	7.228340786032638e-05	0
Bacteroides_sp._HMSC073E02	0	7.087280834668583e-05	0
Bacteroides_sp._HPS0048	0.00015244652716497702	0	0
Bacteroides_sp._KFT8	0	0.000194509395677176	0
Bacteroides_sp._M10	0	1.849020633793649e-05	0
Bacteroides_sp._MSK.17.76	0	4.676554812328662e-05	0
Bacteroides_sp._MSK.18.37	0	3.642152338264075e-05	0
Bacteroides_sp._MSK.18.39	0	7.924832058276924e-05	0
Bacteroides_sp._MSK.18.91	0	4.8237360054096224e-05	0
Bacteroides_sp._OF03-11BH	0	0.0003320903353924239	0
Bacteroides_sp._OM05-10AA	0	1.0012985192181043e-05	0
Bacteroides_sp._OM08-17BH	0	1.2602804201166938e-05	0
Bacteroides_sp._SL.2.06	0	4.267308356886785e-05	0
Bacteroides_stercorirosoris	0	8.87066143405018e-06	0
Bacteroides_stercoris	0.002167385907535303	0.0007215733675956526	4.794401813712175e-07
Bacteroides_thetaiotaomicron	0.0027453644863581666	0.004090522758839169	9.884303514348794e-07
Bacteroides_uniformis	0.0039618512849834845	0.001578118683019261	1.5471392198323442e-06
Bacteroides_xylanisolvens	0.0011042069103321989	0.0036132900484437433	4.5371156434544287e-07
Bacteroides_zhangwenhongii	0.00020688953704517816	6.676542972272827e-05	9.666370699070787e-08
Bacteroidia_bacterium	0	0.0001460073158526938	0
Bacteroidota_bacterium	0.00021252869056671194	9.371096742281486e-08	1.88573461178594e-07
Bariatricus_massiliensis	0	0	2.9409288427209605e-06
Barnesiella_intestinihominis	0.00018206818948937313	0	0
Behunavirus_BH1	2.488865235379721e-07	0	4.601192452757694e-07
Berryella_intestinalis	1.4752605959802921e-05	0	0
Bifidobacteriaceae_bacterium	7.884388031848999e-06	0	0.00016911818659193714
Bifidobacteriaceae_bacterium_MCC01950	1.3406668531069265e-05	0	0.0003716153022907101
Bifidobacteriaceae_bacterium_MCC01951	6.79955245785415e-05	0	0.0013690217502832318
Bifidobacteriaceae_bacterium_MCC01953	3.776464312467218e-05	0	0.0007831168337639545
Bifidobacteriaceae_bacterium_MCC01954	1.0912542754760359e-05	0	0.00025901641690200824
Bifidobacteriaceae_bacterium_MCC01957	2.347146821076643e-05	0	0.0004990242085179498
Bifidobacteriaceae_bacterium_MCC01961	2.9324636241644323e-05	4.0327118256026097e-08	0.0006246507841741136
Bifidobacteriaceae_bacterium_MCC01967	8.608419197988597e-06	0	0.00022122324167747506
Bifidobacteriaceae_bacterium_MCC01968	1.1581828997496907e-05	0	0.0002482394349550055
Bifidobacteriaceae_bacterium_MCC01969	1.0063928379141853e-05	0	0.00019773780011417163
Bifidobacteriaceae_bacterium_MCC01970	0	0	2.729791237396332e-05
Bifidobacteriaceae_bacterium_MCC01971	1.4982999400591167e-05	0	0.0004207676786003707
Bifidobacteriaceae_bacterium_MCC02031	0	0	0.0006844025998643064
Bifidobacteriales_bacterium_56_10	0	0	2.4667903391906943e-06
Bifidobacterium_adolescentis	2.3873618708110112e-05	0	0.00022711705890239678
Bifidobacterium_angulatum	7.492669532414571e-06	0	0.00014279402705988424
Bifidobacterium_bifidum	1.3554370533930574e-05	8.797180722080714e-05	0.00035975770255719053
Bifidobacterium_bombi	0	0	2.6465790957633947e-06
Bifidobacterium_breve	0.019340617458298032	3.4406715782133362e-06	0.4042902671390381
Bifidobacterium_catenulatum	1.9985735089968617e-05	0	0.0004740615941363616
Bifidobacterium_colobi	1.709585110451038e-05	0	0.000354011425134498
Bifidobacterium_dentium	8.974273685263418e-07	0	0.0062396201758840655
Bifidobacterium_goeldii	1.8423657124252856e-05	0	0.0003535127113250357
Bifidobacterium_longum	0.0007667359302332868	0.00013546202435271037	0.016799524186158866
Bifidobacterium_merycicum	7.387042936058532e-07	0	1.776028454040808e-05
Bifidobacterium_minimum	0	0	2.692187073422055e-06
Bifidobacterium_mongoliense	7.23284417389742e-07	0	0
Bifidobacterium_moukalabense	8.631186408092286e-06	0	0.0004937424797234174
Bifidobacterium_pseudocatenulatum	0.00029170539164444546	7.888487159634479e-06	0.0008263233878289568
Bifidobacterium_pullorum	0	0	3.9067324001370576e-06
Bifidobacterium_reuteri	9.64641124706553e-06	0	0.00017434108478374773
Bifidobacterium_ruminantium	0	0	2.8301541992191007e-06
Bifidobacterium_scaligerum	6.338018012434232e-06	0	0.0001515485361363314
Bifidobacterium_scardovii	0	0	4.247411111019047e-06
Bifidobacterium_simiarum	0	0	1.7293276935394733e-06
Bifidobacterium_sp.	1.7948391039456232e-05	0	0.00042041791369796204
Bifidobacterium_sp._DSM_109963	0	0	5.205117947529215e-06
Bifidobacterium_sp._MSTE12	0	0	3.6503238771058344e-05
Bifidobacterium_sp._UBA6881	0	0	2.7934350624297825e-06
Bifidobacterium_sp._WCA-178-WT-4B	8.610790612976917e-06	0	0.00021682460551646494
Bifidobacterium_tsurumiense	0	0	2.371654964661355e-06
Bifidobacterium_vespertilionis	0	0	6.320585421946098e-07
Bisgaard_Taxon_10/6	0	0	6.009019994273108e-07
Bittarella_massiliensis_(ex_Durand_et_al._2017)	8.212438719917325e-07	0	0
Blautia_argi	0	0	1.8422616732338475e-05
Blautia_coccoides	0	0	2.2588398833879342e-05
Blautia_difficilis	0	0	6.076316470227893e-06
Blautia_faecicola	0	0	4.192092312031621e-06
Blautia_faecis	1.1522524237869079e-06	0	1.817884337976062e-05
Blautia_hansenii	0	5.137337177039369e-07	1.4605151172075526e-05
Blautia_hydrogenotrophica	7.320191868763886e-07	0	0
Blautia_intestinalis	0	1.4290922531979278e-07	1.1705951233966511e-05
Blautia_luti	5.410576598651568e-07	4.035084009029444e-07	3.584262236749654e-06
Blautia_massiliensis_(ex_Durand_et_al._2017)	0	1.5172773098068343e-06	3.704891622341556e-05
Blautia_obeum	8.888804412070433e-07	1.0781361325068778e-05	8.012257865127635e-05
Blautia_producta	0	0	5.490377884700465e-06
Blautia_sp.	0	1.0651619278493868e-07	1.454916206041958e-05
Blautia_sp._AF14-40	6.747979687473189e-07	0	0
Blautia_sp._AF19-34	0	0	5.813536949022183e-06
Blautia_sp._AF22-5LB	0	4.2609417226712165e-06	0
Blautia_sp._AF25-12LB	0	0	1.2392442916996732e-05
Blautia_sp._AF26-2	1.9677399167975147e-06	0	6.403986621667931e-06
Blautia_sp._AF32-4BH	7.887248985358272e-07	0	0
Blautia_sp._An249	7.082136848641483e-07	0	0
Blautia_sp._BCRC_81119	0	0	5.6761245609377365e-06
Blautia_sp._DFI.4.84	0	1.1548220227862042e-07	5.390047146189138e-06
Blautia_sp._LMAG:89	9.608278767634205e-07	0	0
Blautia_sp._MCC283	0	0	4.088915854678405e-06
Blautia_sp._MCC289	0	0	1.9993166249897224e-05
Blautia_sp._MSK.20.9	0	0	4.892490489398323e-06
Blautia_sp._MSK17_66	0	0	6.158596072093288e-06
Blautia_sp._MSK20_18	0	0	5.219674657452009e-06
Blautia_sp._Marseille-P3201T	0	3.3494832485763327e-07	2.1578038146523872e-05
Blautia_sp._OF03-13	0	3.773180866529182e-08	6.876163226119946e-06
Blautia_sp._OM05-6	9.113598875562574e-07	0	0
Blautia_sp._RD014234	0	0	2.663595365135965e-06
Blautia_sp._SC05B48	0	1.4847711721536915e-07	4.81598116249321e-06
Blautia_sp._TF11-31AT	0	0	8.752715379053295e-06
Blautia_tarda	0	0	4.486779659583757e-06
Blautia_wexlerae	5.2085660330113345e-06	2.326454996795922e-06	4.1429002607984926e-05
Boudabousia_marimammalium	7.866505605610372e-07	0	0
Bowdeniella_nasicola	1.3289300352895848e-06	0	0
Bradyrhizobium_sp._IC4060	0	1.0607695075283591e-06	0
Brevibacterium_paucivorans	4.186213445321821e-07	0	8.025335673414583e-07
Brevibacterium_sp._UMB1308A	5.395585826791083e-07	0	1.4496922184296433e-06
Brooklawnia_cerclae	1.0231150629130177e-06	0	0
Burkholderia_cenocepacia	0	1.6336112334333641e-07	5.20318179866016e-07
Burkholderia_contaminans	0	0	5.35022378227639e-07
Burkholderia_multivorans	3.3452489722845716e-08	0	8.039717995409951e-07
Burkholderiaceae_bacterium	1.517600753280317e-07	2.7270843160528904e-07	1.1907454446995248e-05
Burkholderiales_bacterium	0	0	5.026188203284615e-06
Butyricicoccus_porcorum	1.0316539835770864e-06	0	0
Butyricicoccus_sp._1XD8-22	8.593736973655956e-07	0	0
Butyricicoccus_sp._AF18-9LB	5.458037796885353e-07	0	0
Butyricicoccus_sp._AF22-28AC	7.143319150645044e-06	0	0
Butyricicoccus_sp._AF24-19AC	2.633684179413532e-06	0	0
Butyricicoccus_sp._AM18-35	3.2291288216980775e-06	0	0
Butyricicoccus_sp._AM78-15b2TA	5.580603611097086e-06	0	5.461356125663762e-06
Butyricicoccus_sp._OF27-2pH9A	2.2345107452480916e-06	0	2.134573818289652e-06
Butyricimonas_faecihominis	0	3.7490874222406504e-05	0
Butyricimonas_sp.	0.00021614514581437544	6.532993157476235e-08	1.3146264150736266e-07
Butyricimonas_virosa	0.00018748165001078568	3.392271734283353e-05	3.640183902498168e-08
Butyrivibrio_sp.	0	0	3.98103570014692e-06
Caminicella_sporogenes	0	1.2422870782656221e-05	0
Campylobacter_coli	5.264431516025687e-06	5.453284184603854e-05	1.3298244083114722e-07
Campylobacter_concisus	2.727024099661998e-05	0	0
Campylobacter_gracilis	0.00045927656148123114	0	1.81919055878457e-07
Campylobacter_hominis	3.849829673032591e-06	0	0
Campylobacter_jejuni	9.824468034393636e-07	0.00015543364575402394	0
Campylobacter_massiliensis	2.0121825724268744e-06	0	0
Campylobacter_rectus	1.6484382343933682e-06	0	0
Campylobacter_showae	1.9425662382533698e-05	0	0
Campylobacter_sp.	0.0005007281584323227	0	7.485839665244148e-08
Campylobacter_sputorum	0.00012252501441683972	0.0006391783572652704	0.0003577296203778582
Campylobacter_ureolyticus	0.0006248269881732343	3.942323457097731e-08	2.6234213409761035e-07
Campylobacterota_bacterium	2.5807187358117426e-06	0	0
Candidatus_Aphodovivens_avicola	2.5716260453911344e-06	5.5054738453294924e-08	6.311451220270592e-06
Candidatus_Aphodovivens_excrementavium	0	0	1.3752034095928495e-05
Candidatus_Aveggerthella_stercoripullorum	5.473940729915529e-06	0	6.460578443940598e-06
Candidatus_Bacteroides_intestinigallinarum	0	0.0005294778954965704	0
Candidatus_Bacteroides_pullicola	0	1.1038505679873653e-05	0
Candidatus_Blautia_faecavium	7.355605769966825e-07	0	0
Candidatus_Butyricimonas_faecavium	0.0004816446011426395	0	0
Candidatus_Cellulosilyticum_pullistercoris	4.908959194518687e-07	0	0
Candidatus_Collinsella_stercoripullorum	0	0	1.1023264215060425e-05
Candidatus_Galacturonibacter_soehngenii	0	1.6854159251474338e-07	4.6976818325716686e-06
Candidatus_Mediterraneibacter_gallistercoris	0	2.613197262990497e-07	0
Candidatus_Nanosynsacchari_sp._TM7_G1_3_12Alb	0	0	3.1515016799710234e-07
Candidatus_Ordinivivax_streblomastigis	0.0002291069160170464	3.5069748544734374e-08	1.0585565458798377e-07
Candidatus_Parabacteroides_intestinigallinarum	0.0005133038101511093	0	8.18741598211295e-08
Candidatus_Ruminococcus_intestinipullorum	0	0	1.1118239587442551e-05
Candidatus_Saccharibacteria_bacterium	5.314302993693355e-07	6.260225429148907e-07	4.955465485543647e-07
Candidatus_Thorarchaeota_archaeon	2.2119769511805062e-05	0	0
Catenibacterium_sp.	0	5.353313723693577e-05	0
Catenibacterium_sp._co_0103	0	0	4.952434644064139e-06
Caudoviricetes_sp.	0.0028632538803158975	0.00039446968204576475	0.003126053942664906
Cellulomonas_flavigena	0	0	2.795224415050299e-07
Chlamydia_trachomatis	2.9178207959973427e-06	0	7.525314759183144e-07
Citrobacter_amalonaticus	8.45641296489929e-05	0	2.995568003097454e-08
Citrobacter_braakii	0	9.221324296091234e-05	4.659993600852823e-05
Citrobacter_freundii	8.639889035329292e-05	0.00043362689967270265	0.00016742700347084535
Citrobacter_koseri	4.519927903838134e-05	0.0002441884611355492	1.615027817594143e-05
Citrobacter_portucalensis	4.51394947766387e-05	0	0
Citrobacter_sp._18056	0	1.799549845026914e-06	0
Citrobacter_sp._Cpa228	2.3497762388557594e-05	0	0
Citrobacter_sp._NCU1	1.7812452937436186e-05	5.444160964563534e-08	1.0955220125613558e-07
Citrobacter_youngae	3.307785112158827e-05	6.219642420167607e-07	0
Clostridia_bacterium	1.4061401598728376e-05	3.675222714026988e-05	4.04753322557973e-07
Clostridiaceae_bacterium	5.812032961140621e-07	0	0
Clostridiaceae_bacterium_AF29-16BH	1.0857465791924958e-06	0	0
Clostridiaceae_bacterium_Marseille-Q4145	4.181279870708362e-06	0	0
Clostridiales_bacterium	0.0006174340308790085	4.673702145453299e-07	2.1855225337239523e-05
Clostridiales_bacterium_36_14	0	0	6.1066316703322826e-06
Clostridiales_bacterium_41_12_two_minus	0	0	6.623671807650499e-05
Clostridioides_difficile	1.952198966293392e-05	4.907504276425851e-05	0.0001455792069233309
Clostridium_beijerinckii	0	5.960108635976026e-07	0
Clostridium_botulinum	0	2.1544342909515714e-06	0
Clostridium_butyricum	0	7.283000568903479e-07	5.2187611109767384e-05
Clostridium_cadaveris	6.222163088449303e-07	2.1604943397064056e-07	0
Clostridium_carnis	0	1.5536759743744656e-06	0
Clostridium_chrysemydis	6.414601122112684e-07	0	0
Clostridium_fessum	6.541624283730234e-07	0	0
Clostridium_hominis	8.4176977782307e-07	0	0
Clostridium_hydrogeniformans	5.885829948533124e-07	0	0
Clostridium_neonatale	0	1.3624580365695308e-05	0
Clostridium_paraputrificum	0.00019340194575997633	0	6.948132724408338e-08
Clostridium_perfringens	3.432289289911792e-05	0.0002873678807964898	2.0449600276994497e-05
Clostridium_saudiense	0	1.31658526426462e-05	0
Clostridium_sp.	8.096426111022907e-05	3.643458588576819e-07	1.377311457680001e-05
Clostridium_sp._7_3_54FAA	4.3209465892009034e-07	0	0
Clostridium_sp._AF02-29	1.310212258524988e-05	0	5.21203560837986e-06
Clostridium_sp._AF20-17LB	5.592099006339663e-07	0	0
Clostridium_sp._AF22-10	3.5693028569399096e-07	0	0
Clostridium_sp._AF28-12	6.178034272219167e-07	0	0
Clostridium_sp._AF32-7AC	5.888670322915955e-07	0	0
Clostridium_sp._AF46-9NS	8.600575724625782e-07	0	0
Clostridium_sp._AF50-3	8.377980750424165e-07	0	0
Clostridium_sp._AM32-2	0	0	4.494399343977639e-06
Clostridium_sp._ATCC_BAA-442	9.893980044335398e-07	0	0
Clostridium_sp._L2-50	5.979109842806753e-07	0	0
Clostridium_sp._LY3-2	0	6.32247225664801e-07	0
Clostridium_sp._M62/1	2.066859965310938e-06	0	0
Clostridium_sp._MCC334	0	0	5.524564514031371e-06
Clostridium_sp._MCC344	5.239716285009939e-07	0	0
Clostridium_sp._MCC345	1.4214947607493075e-06	0	0
Clostridium_sp._Marseille-P7770	9.977053836255056e-07	0	0
Clostridium_sp._TM06-18	7.382227393075446e-07	0	0
Clostridium_tertium	3.691113696537722e-07	0	0
Collinsella_aerofaciens	8.396802491439018e-07	2.9772755274956843e-07	2.6087434994009023e-05
Collinsella_sp.	1.2913765875437151e-05	0	1.5485436791530973e-07
Collinsella_sp._AF20-14LB	2.0780208025467836e-06	0	0
Collinsella_sp._An7	1.1665144578595579e-05	0	0
Collinsella_sp._BG-O-102	0	0	1.6967267356635053e-05
Collinsella_sp._TF09-1AT	0	0	8.902819981631396e-06
Collinsella_tanakaei	0	0	8.055496766969808e-06
Collinsella_vaginalis	4.633340978887132e-06	0	0
Coprobacillus_sp._AF19-3	4.273657833504332e-06	0	3.286566037684062e-08
Coprobacter_fastidiosus	0.00016291058849349915	4.325435767401687e-05	0
Coprobacter_secundus	0.0003560013318823074	8.654201072235023e-05	0
Coprococcus_aceti	0	0	5.399894149019495e-06
Coprococcus_catus	0	5.573854826868958e-06	3.7760817902969007e-06
Coprococcus_comes	7.216755594388401e-07	8.513012860994418e-06	0.00012664230223554003
Coprococcus_eutactus	9.856892021305826e-07	0	0
Coprococcus_phoceensis	0	1.6127686869945272e-07	1.478186249758793e-05
Coprococcus_sp._AF102-57	7.35490277856782e-07	0	1.0685879681283908e-05
Coprococcus_sp._AF21-14LB	0	1.6342647416865323e-07	1.0454767110447743e-05
Coprococcus_sp._AM11-30B	0	2.1596858257200684e-07	9.376816880046475e-06
Coprococcus_sp._AM97-06	0	0	5.3361145340446725e-06
Coprococcus_sp._AM97-35	0	1.7991433230531858e-07	1.154700812606463e-05
Coprococcus_sp._CAG:131-related_45_246	9.63789927156437e-07	0	0
Coprococcus_sp._HPP0048	0	0	7.209355960491052e-06
Coprococcus_sp._LG100-32	0	7.954899118200942e-08	1.6878633163408158e-05
Coriobacteriaceae_bacterium	2.6208632972700225e-05	0	0
Coriobacteriaceae_bacterium_CHKCI002	6.144588068125779e-07	5.153957757255194e-05	0
Coriobacteriia_bacterium	3.940322841509525e-06	0	0
Corticoviridae_sp.	0	0	2.400263991928099e-06
Corynebacterium_afermentans	0	0	2.2494711966256277e-05
Corynebacterium_amycolatum	2.3136094439935114e-06	0	2.0426874212902544e-06
Corynebacterium_appendicis	1.1090199128464234e-06	0	0
Corynebacterium_argentoratense	0	0	3.813142916650022e-07
Corynebacterium_atrinae	0	0	4.2603633821830503e-07
Corynebacterium_atypicum	6.913514542721447e-07	0	0
Corynebacterium_aurimucosum	0	0	1.548819788517977e-06
Corynebacterium_diphtheriae	1.6997947299612407e-05	0	1.2161567673249127e-05
Corynebacterium_hadale	7.021876839629308e-07	0	0
Corynebacterium_jeikeium	1.2434946861128295e-06	0	1.0124393085471834e-06
Corynebacterium_macginleyi	1.285874571845004e-06	0	0
Corynebacterium_pilosum	3.534747929797716e-07	0	0
Corynebacterium_propinquum	3.111081544224645e-08	1.5251240115517727e-06	6.523383883325586e-06
Corynebacterium_pyruviciproducens	2.0100842062039153e-06	0	9.332639250685367e-07
Corynebacterium_resistens	7.939659688322333e-06	0	8.74695333753049e-06
Corynebacterium_riegelii	2.5168212988461844e-06	0	1.5953039525984709e-06
Corynebacterium_sp._HMSC034B08	2.3208297276238413e-06	0	1.0233968978553592e-06
Corynebacterium_sp._UMB10321	1.3709850872854398e-06	0	2.3345007758506512e-05
Corynebacterium_sp._UMB9976	0	0	3.9957723931843137e-07
Corynebacterium_sp._p3-SID1194	1.7125219509493495e-07	0	1.4196683823560298e-06
Corynebacterium_striatum	1.6973104024013512e-05	0	1.0466256338561583e-05
Corynebacterium_tuscaniense	0	0	5.3273756516141776e-06
Corynebacterium_urealyticum	0	0	5.392022405575424e-07
Corynebacterium_vitaeruminis	5.217997745400208e-06	0	1.8670752220859262e-06
Crassvirales_sp.	0.0001673832981228159	0	2.46492452826305e-07
Criibacterium_bergeronii	0	0	3.6841161363021744e-06
Cronobacter_sakazakii	0	0	9.169042931220042e-07
Cryptobacterium_curtum	0.0049266902289102936	7.453429510360265e-08	1.5368550737488913e-06
Curtanaerobium_respiraculi	5.710646389230977e-06	0	0
Cutibacterium_acnes	2.876192221864897e-05	2.0823915689455523e-06	0.0009598530753631965
Cutibacterium_avidum	0.0004893059791016178	3.63268894910712e-08	0.0503137089598808
Cutibacterium_granulosum	2.014830645278168e-06	1.1509467810990026e-07	4.532647659656549e-05
Cutibacterium_modestum	4.005824907314162e-07	0	2.9890678801641788e-05
Cutibacterium_namnetense	5.598046659328359e-07	0	0.00012176534123654626
Cutibacterium_porci	1.24443261768986e-07	0	1.7669269197457463e-05
Cutibacterium_sp.	5.135204271609579e-07	0	2.9107449819571877e-05
Cutibacterium_sp._CBA3108	8.35189676301919e-08	0	5.754534130755692e-06
Delftia_acidovorans	0	0	3.32456102077868e-07
Denitrobacterium_detoxificans	9.551429680272649e-06	0	0
Denitrobacterium_sp.	7.695996452033592e-06	0	0
Dermabacter_hominis	6.840131056671042e-06	0	1.653361703508614e-05
Dermabacter_sp._HMSC08H10	4.6162149191647285e-07	0	2.5893072023335684e-06
Dermabacter_sp._p3-SID358	7.466595706139163e-07	0	0
Dermabacter_vaginalis	1.929352895643195e-06	0	2.7790662101190156e-06
Dermacoccus_sp._Tok2021	2.3782930378206533e-07	0	1.1499317762107008e-06
Dickeya_dianthicola	1.5385457266570124e-05	0	1.1277432482249243e-07
Dickeya_sp._Secpp_1600	1.7259415293773876e-05	0	0
Dorea_amylophila	0	0	4.958107381336095e-06
Dorea_formicigenerans	1.8677432659587586e-06	5.011976824101202e-06	0.00023862754898114507
Dorea_longicatena	0	6.5467095713157904e-06	0.0001258439411164565
Dorea_sp.	0	0	5.783951033250821e-06
Dorea_sp._210702-DFI.3.125	6.116115787115732e-07	1.2130226021839172e-07	1.0057921275689834e-05
Dorea_sp._AF36-15AT	0	0	1.4762506968901298e-05
Dorea_sp._AM10-31	0	0	6.427001202887217e-06
Dorea_sp._D27	6.254720918563281e-07	0	0
Dorea_sp._MB18-49	0	0	5.187470409797085e-06
Dorea_sp._Marseille-P4042	0	0	4.792141939547138e-06
Dorea_sp._OM02-2LB	0	0	5.042884317940109e-06
Dorea_sp._OM07-5	0	1.4290922531979278e-07	9.232498621998851e-06
Drancourtella_massiliensis	4.99533841775663e-06	0	0
Duffyella_gerundensis	1.6829241768791504e-05	9.673855252416745e-07	0
Dysgonomonas_gadei	0.0003083603780674605	3.175760562662061e-08	1.9171635219823724e-07
Dysgonomonas_sp._511	0.00014874506589886215	0	0
Dysgonomonas_sp._520	0.00048164717172908785	0	2.0317897703001823e-07
Dysgonomonas_sp._GY617	0	0.0003467761597060958	0
Dysgonomonas_sp._Marseille-Q5470	0.00022454780059831582	0	8.458074361686932e-08
Dysosmobacter_segnis	5.192944111701102e-07	0	0
Edwardsiella_tarda	0	0.00012937690601260503	0
Eggerthella_guodeyinii	2.9392724744252776e-05	1.5735370019983208e-06	0.0002789970283334417
Eggerthella_hominis	4.898099898359869e-06	5.917410091295753e-07	0.00017856345036959087
Eggerthella_lenta	0.0010980379865448229	0.0001254511458363464	0.020227188491110965
Eggerthella_sinensis	1.5967989251953677e-05	1.6779054484675848e-06	0.0001934108160456247
Eggerthella_sp.	8.517553231151994e-06	7.047930614457359e-07	0.0001624002932980556
Eggerthella_sp._1_3_56FAA	4.3526848591745595e-05	3.833929422634427e-06	0.00046402976426443394
Eggerthella_sp._AM16-19	1.6764027027232893e-06	0	0
Eggerthella_sp._BIOML-A3	2.400771759472468e-06	1.1107089313802398e-07	3.1378418511898175e-05
Eggerthella_sp._BIOML-A4	7.222883642375799e-06	2.702044543231352e-07	8.710627985215617e-05
Eggerthella_sp._BIOML-A5	2.0874946501571955e-06	1.278783646109531e-07	2.8669725907343634e-05
Eggerthella_sp._HGA1	2.8655811006062057e-05	3.0951173559962257e-06	0.0003823858034348943
Eggerthella_sp._YY7918	8.115529170960805e-07	2.1636790132805566e-07	2.4374680506489247e-05
Eggerthella_timonensis	2.192824216358776e-05	1.6518020676710506e-06	0.0003732107609078326
Eggerthellaceae_bacterium	2.850267502489583e-05	0	6.046135734022794e-06
Eggerthia_catenaformis	0	0	3.6543266910675117e-06
Eisenbergiella_massiliensis	7.73816114186868e-07	0	4.955906830110596e-06
Ellagibacter_isourolithinifaciens	1.6111837559577029e-06	0	0
Elveevirus_4LV2017	0	0.0001253651406745612	0
Enterobacter_asburiae	6.232319238841548e-05	0.00011407442402319093	6.491015555817885e-05
Enterobacter_bugandensis	1.676470341784305e-05	0	0
Enterobacter_cloacae	3.540467861257213e-05	0.00014000659384571902	6.909445063377931e-05
Enterobacter_hormaechei	0.0004212343667363865	0.0010128907939599586	0.0005601350895151295
Enterobacter_kobei	0	0.00031937422427064793	0
Enterobacter_ludwigii	1.5434519981119098e-05	0.00012527014379460697	5.9979830187734234e-05
Enterobacter_mori	3.840349139091117e-05	0	6.184398458007654e-08
Enterobacter_pseudoroggenkampii	1.8403399500272344e-05	0	0
Enterobacter_roggenkampii	0	8.955957156598426e-07	0.00020140947949790308
Enterobacter_soli	0	0.0001287731347256457	6.916463196494801e-05
Enterobacter_sp._Bisph1	1.5327676552086012e-05	0	0
Enterobacter_sp._CC120223-11	1.3587298297380417e-05	0	0
Enterobacter_sp._R1(2018)	1.844606148773907e-05	0.0001300352126152465	7.061510400754811e-05
Enterobacter_sp._SECR18-0236	0	1.6248590052042837e-06	0
Enterobacter_sp._kpr-6	1.711946693079715e-05	0.00012677613482142938	6.857488507753592e-05
Enterobacteriaceae_bacterium_8376wD9	1.795838670534766e-05	1.2001563597839912e-06	0
Enterobacteriaceae_bacterium_89	2.9258947521023675e-05	9.269787588310888e-07	0
Enterobacteriaceae_bacterium_ENNIH3	1.7527260326193013e-05	0	7.567750744667252e-08
Enterobacteriaceae_bacterium_RIT693	1.8332913135718386e-05	0	0
Enterocloster_alcoholdehydrogenati	1.36812957442744e-06	0	0
Enterocloster_bolteae	0	0	6.935492413852991e-06
Enterocloster_clostridioformis	7.168134224660701e-07	0	0
Enterococcaceae_bacterium	4.7667434649344723e-07	0	6.032001986939312e-06
Enterococcus_avium	4.595767721167403e-06	0	3.2690198984098195e-05
Enterococcus_durans	8.840012137286706e-07	0	2.1956250156901285e-05
Enterococcus_faecalis	0.00039448084856456964	0.00010894166290489799	0.01180934980787512
Enterococcus_faecium	1.6145242621082386e-05	4.58210130147852e-05	0.00013763546657040437
Enterococcus_gallinarum	0	0	1.546954145312822e-05
Enterococcus_hirae	2.998632813710507e-07	0	0
Enterococcus_italicus	0	0	5.531346595503573e-06
Enterococcus_lactis	1.7527000028291978e-06	0	0
Enterococcus_lemanii	0	0	5.053564792373208e-06
Enterococcus_mundtii	6.222163088449303e-07	0	0
Enterococcus_phage_phiFL4A	0	0	6.583210022007127e-06
Enterococcus_sp.	3.748291017138134e-07	0	0
Enterococcus_sp._1140_ESPC	0	0	2.149907173551034e-06
Enterococcus_sp._A2(2023)	1.9752898693489845e-07	0	4.1556801676494104e-06
Enterococcus_sp._FDAARGOS_553	4.084309009907101e-07	0	0
Enterococcus_sp._RIT-PI-f	0	0	5.466464049521674e-06
Enterococcus_sp._S115_ASV_20	2.6477289738082134e-07	0	8.44555327052859e-06
Enterococcus_sp._S157_ASV_20	5.7084065031644914e-08	0	3.777357386646389e-06
Enterococcus_thailandicus	0	0	4.2783964070122385e-06
Enteroscipio_rubneri	9.605171120917372e-07	0	1.7814985587674464e-05
Erwinia_rhapontici	1.4303734768203202e-05	0	0
Erysipelotrichaceae_bacterium	0	2.9760477850101177e-07	6.960871886072766e-07
Erysipelotrichaceae_bacterium_3_1_53	0	0	4.622533509857657e-06
Erysipelotrichaceae_bacterium_AF15-26LB	7.747440421415474e-07	0	0
Escherichia_albertii	0	0.0010127348127269965	0.00039650771456196243
Escherichia_coli	0.002107791561014927	0.6789516071476133	0.3633875604369514
Escherichia_fergusonii	0	0.0012696822566939836	0.0008145265169388432
Escherichia_marmotae	0	0.00012650521741480917	0
Escherichia_phage_vB_EcoS-569R6	0	0	6.138398902276992e-05
Escherichia_sp._1_1_43	0	0	7.008881433474476e-05
Escherichia_sp._93.1518	0	9.717605492500636e-05	0
Escherichia_sp._E4694	0	0	8.762883384516025e-05
Escherichia_sp._E4930	0	0.0001493077978450322	7.229230118356807e-05
Escherichia_sp._KTE172	0	0	4.634734478898812e-05
Eubacteriales_bacterium	2.6318721351139615e-06	0	0
Eubacterium_maltosivorans	0	3.6531201789594935e-05	0
Eubacterium_ramulus	0	2.458653338835145e-07	2.6452394444566213e-05
Eubacterium_sp.	0	0	1.3075186077705825e-05
Eubacterium_ventriosum	7.451692321496172e-07	0	1.109246288150706e-05
Exiguobacterium_sp._s146	9.782559883119563e-07	0	6.939641267870381e-07
Faecalibacillus_sp._H12	4.1947166888422256e-07	0	0
Faecalibacterium_duncaniae	2.319620382526957e-06	0	0
Faecalibacterium_longum	1.5298100224984377e-06	0	0
Faecalibacterium_prausnitzii	1.6079204469700458e-05	3.969700703327568e-08	1.1083591197043349e-05
Faecalibacterium_sp.	2.0647640205595746e-06	0	0
Faecalibacterium_sp._AF27-11BH	6.549645356262423e-07	0	0
Faecalibacterium_sp._CAG:74_58_120	4.135131402245414e-07	0	0
Faecalibacterium_sp._DFI.5.82	7.754592969090246e-07	0	0
Faecalicatena_contorta	0	3.545035046692535e-07	3.8048116427658542e-06
Faecalicatena_fissicatena	0	0	5.2370730836920606e-05
Faecalicatena_sp._Marseille-Q4148	0	0	4.190292694055895e-06
Faecalicoccus_pleomorphus	1.444411109304654e-06	0	0
Faecalicoccus_sp.	7.179418948210734e-07	0	0
Faecalimonas_umbilicata	0	3.6112359155954356e-07	3.8440081939365474e-05
Fibrobacter_sp.	0.0003802357702793855	1.1548989728081189e-05	2.087999875426346e-07
Finegoldia_magna	1.2091736935219809e-05	0	4.601192452757694e-07
Firmicutes_bacterium_AF22-6AC	7.832093398048074e-07	0	4.022021374788194e-06
Firmicutes_bacterium_AM41-11	0	0	4.496501353225314e-06
Firmicutes_bacterium_AM43-11BH	0	0	5.255289704074039e-06
Firmicutes_bacterium_CAG:103	6.132100704303357e-05	5.985726714965143e-08	0
Firmicutes_bacterium_CAG:555	9.71431755426876e-07	0	0
Firmicutes_bacterium_CAG:83	6.141520580000321e-07	0	0
Firmicutes_bacterium_OM07-11	0	1.5449645980518137e-07	3.493331013203502e-06
Flavonifractor_plautii	5.151501325302731e-06	0.000368090720019289	4.370832752351152e-06
Flavonifractor_sp._DFI.6.63	5.352398355655315e-07	0	0
Francisella_philomiragia	1.0590915895232856e-06	0	0
Fusibacter_tunisiensis	0	1.0488750482186626e-07	5.774338230305422e-06
Fusobacterium_necrophorum	1.2674644975664698e-06	4.502795079942724e-05	0
Fusobacterium_periodonticum	3.393907139154165e-07	0	6.042772176581391e-06
Gallibacterium_genomosp._1	0	0	4.71813942759862e-07
Gardnerella_vaginalis	3.1497517342084875e-05	0	0.0005995832683627313
Gemella_haemolysans	0	0	1.5783057295171468e-06
Gemmiger_formicilis	1.1920188262861024e-05	0	7.898046985860298e-06
Georgenia_satyanarayanai	1.0829242591669807e-06	0	0
Gleimia_europaea	1.0220669345842599e-05	0	2.9609346435329426e-05
Gleimia_hominis	2.030741453476308e-06	0	0
Gordonia_sp._(in:_high_G+C_Gram-positive_bacteria)	0	0	4.6476691441996913e-07
Gordonibacter_massiliensis_(ex_Traore_et_al._2017)	7.170161389938599e-06	7.013949708946884e-08	2.537601826217225e-05
Gordonibacter_pamelaeae	0	0	5.473657121376586e-05
Gordonibacter_sp._28C	1.5424295046673236e-06	2.739871362470472e-07	2.768862166249746e-05
Gordonibacter_sp._An230	1.5976166390656693e-06	1.216248726125896e-07	6.523169278901639e-06
Gordonibacter_sp._An232A	6.154635737101791e-07	0	0
Gordonibacter_sp._Marseille-P4307	3.7231161316521194e-06	0	0
Gordonibacter_urolithinfaciens	1.9188886064897842e-05	0	6.594291966495862e-06
Gramella_jeungdoensis	0	0.0007289815761965499	0
Gulosibacter_hominis	4.048652680225789e-06	0	2.5151392672515117e-06
Haemophilus_aegyptius	5.761262118934539e-07	0	0
Haemophilus_haemolyticus	4.210143012119249e-06	0	1.6666817871610185e-05
Haemophilus_influenzae	9.08407446306054e-05	0.0006874099352311377	0.00038592994616923516
Haemophilus_parahaemolyticus	1.7512410392217509e-06	0	5.600702423768729e-07
Haemophilus_parainfluenzae	0.0004044397214486613	1.7119008386789822e-07	0.0010548765828666928
Haemophilus_paraphrohaemolyticus	0	0	3.3616470721656434e-07
Haemophilus_pittmaniae	3.905009996952258e-06	0	9.47459394407254e-06
Haemophilus_seminalis	0	0	1.6524653309571257e-06
Haemophilus_sp.	3.931301091348707e-05	0	9.07866946751021e-05
Haemophilus_sp._CCUG_60358	1.7156725587303661e-06	0	1.2274859135721793e-05
Haemophilus_sp._HMSC061E01	5.856723645592963e-06	0	1.3914417265695316e-05
Haemophilus_sp._HMSC066D02	0	0	1.1669691003370964e-06
Haemophilus_sp._HMSC066D03	1.268853961597547e-06	0	2.664238578987607e-06
Haemophilus_sp._HMSC068C11	1.9509019091726493e-05	0	2.414856578041332e-05
Haemophilus_sp._HMSC073C03	4.895573199267472e-07	0	1.974646221933357e-06
Haemophilus_sp._HMSC61B11	6.820909987078094e-07	5.014358783150622e-08	3.493842519616736e-06
Haemophilus_sp._HMSC71H05	1.1397583795585434e-05	0	2.268303309060364e-05
Haemophilus_sp._SZY_H51	1.1147459058084918e-06	0	6.683454221375905e-06
Haemophilus_sp._SZY_H68	2.8940293434647924e-07	0	7.539924461168053e-07
Haemophilus_sp._UMB1048	3.395777844868889e-06	0	1.3373710688632288e-05
Haemophilus_sp._oral_taxon_036	2.610697799349358e-07	0	1.0580329428517824e-06
Haemophilus_sp._oral_taxon_851	0	0	9.58417528451716e-07
Haemophilus_sputorum	2.7674634107024836e-07	0	2.701450773891749e-06
Herelleviridae_sp.	7.363506613549468e-08	9.34453827781e-06	0
Hespellia_sp.	0	0	2.5533283915375673e-06
Holdemanella_biformis	5.768892929688095e-07	0	1.1819327753149629e-05
Holdemanella_sp.	0	0	3.4204375827076876e-06
Holdemanella_sp._SCCA2	6.929818054628164e-07	0	0
Holdemania_sp._Marseille-P2844	6.810440325902691e-07	0	0
Hominisplanchenecus_faecis	0	0	1.2351322441682706e-05
Hoylesella_marshii	0.00017484414282107317	4.7636408439930934e-05	1.2571564078572929e-07
Huaxiibacter_chinensis	1.3360180720725354e-05	0	0
Hungatella_hathewayi	2.1360988239393424e-06	0	1.1511996981970585e-05
Hydrogeniiclostridium_mannosilyticum	7.888229125948556e-07	0	0
Hydrogenophaga_sp.	0	0	3.108913819430874e-07
Inoviridae_sp.	4.772421475899092e-06	0	0
Intestinimonas_butyriciproducens	1.401746682066738e-06	0	0
Intestinimonas_massiliensis_(ex_Afouda_et_al._2020)	6.636973961012591e-07	0	0
Isoptericola_variabilis	7.429448463820063e-07	2.5776785660805485e-06	1.791027356037622e-05
Jilunia_laotingensis	0.00044941856550776565	8.969842851629819e-05	2.345228748499966e-07
Jingyaoa_shaoxingensis	6.751560330760271e-07	0	0
Klebsiella_aerogenes	0.0002155401175497524	0.00013539414335241406	6.57317533863322e-05
Klebsiella_africana	1.9871172530492144e-05	5.7620126115463856e-06	0
Klebsiella_grimontii	0.00014865897963904176	1.3471737201798759e-06	0
Klebsiella_huaxiensis	1.3654231889607465e-05	0	0
Klebsiella_michiganensis	0.00034136783347046634	0.0003009247379338549	0.00017010756850591787
Klebsiella_oxytoca	0.00017701412432383882	3.3013469332254124e-06	4.1343821294314375e-06
Klebsiella_pasteurii	3.699756008482919e-05	0	0
Klebsiella_pneumoniae	0.0014428731105300898	0.005774433146128483	0.0018132581457298506
Klebsiella_quasipneumoniae	0.0003845902366235744	8.33386061299541e-05	1.8941197574366467e-06
Klebsiella_quasivariicola	0	1.0748132984559031e-05	0
Klebsiella_sp.	1.4264120329873406e-05	2.359939036307011e-06	0
Klebsiella_sp._10982	0	1.0005251494018306e-06	0
Klebsiella_sp._2680	9.748420174136197e-06	0	0
Klebsiella_sp._6837	1.6907649265591434e-05	0	3.873057620166408e-08
Klebsiella_sp._AA405	0	8.447061167871973e-07	0
Klebsiella_sp._AS10	2.9914280241692847e-05	0	0
Klebsiella_sp._FDAARGOS_511	1.6720449383733122e-05	0	2.5392894330892283e-08
Klebsiella_sp._GL120222-02	1.6935467741829697e-05	6.053253693278903e-07	0
Klebsiella_sp._K-Nf6	9.861437143737872e-06	0	0
Klebsiella_sp._K4-154	0	1.9606213158014412e-06	0
Klebsiella_sp._K4-170	0	7.517261465416674e-07	0
Klebsiella_sp._KP20-425-1	0	5.297486928947855e-06	0
Klebsiella_sp._KTE92	3.047590084138434e-07	1.6341815741058434e-06	4.2255849055938005e-07
Klebsiella_sp._M621	0	9.496196086301156e-07	0
Klebsiella_sp._MS_92-3	0	1.9429616068747855e-05	0
Klebsiella_sp._S69	2.141348129404753e-05	0	2.6443634785963702e-08
Klebsiella_spallanzanii	6.097895977848269e-05	6.429309417757866e-08	0
Klebsiella_variicola	0.0005098221845334488	8.171620856434288e-05	1.1120223119566977e-06
Kluyvera_cryocrescens	3.677326495167832e-05	0	1.761763925145601e-07
Kluyvera_genomosp._3	0	0.00011554843416135356	0
Kluyvera_georgiana	2.2543294028797892e-05	0	0
Kocuria_soli	0	1.8292380840933478e-07	5.897808485944813e-07
Kytococcus_sedentarius	0	0	5.227638587373017e-07
Lachnoclostridium_sp._An298	0	5.788728114219447e-08	1.0186457660981136e-05
Lachnospira_eligens	6.348249940468068e-07	2.780024769018574e-07	1.0071091571104736e-05
Lachnospira_hominis	0	2.6632716831146767e-06	0
Lachnospiraceae_bacterium	0.0003320757174912767	1.7129733556631427e-06	7.03195954857651e-05
Lachnospiraceae_bacterium_1_1_57FAA	0	2.1303238556987746e-07	3.9385207136377e-06
Lachnospiraceae_bacterium_210521-DFI.3.101	0	0	5.561772843142903e-06
Lachnospiraceae_bacterium_2_1_58FAA	0	2.114470645246708e-06	0.0001440767133010636
Lachnospiraceae_bacterium_3_1_46FAA	0	1.889708764559243e-07	4.2807251023807084e-06
Lachnospiraceae_bacterium_6_1_37FAA	0	0	4.186080903497987e-06
Lachnospiraceae_bacterium_A2	9.565414897168333e-07	0	3.2017726339118184e-06
Lachnospiraceae_bacterium_AM25-22	0	2.7407248691467116e-07	8.988457761616135e-06
Lachnospiraceae_bacterium_AM25-40	0	0	2.369614113170213e-06
Lachnospiraceae_bacterium_AM40-2BH	8.570561681784128e-07	0	4.609439873191883e-06
Lachnospiraceae_bacterium_CAG:215	0	0	1.302412162187309e-06
Lachnospiraceae_bacterium_EP-SM-12S-S03	0	9.294908963888957e-08	4.97415089791212e-06
Lachnospiraceae_bacterium_OF09-33XD	0	0	5.8667958977722155e-06
Lachnospiraceae_bacterium_OM04-12BH	5.54328968481524e-07	0	0
Lachnospiraceae_bacterium_TM07-2AC	0	3.1364423169753056e-07	4.8508773915860105e-05
Lachnospiraceae_bacterium_oral_taxon_082	0	0	2.022437013819317e-06
Lacrimispora_saccharolytica	1.94502013972851e-06	0	0
Lacticaseibacillus_casei	3.8739588179073246e-05	0	0.00041637740088711187
Lacticaseibacillus_chiayiensis	6.664175147847575e-06	0	0.000299495960427978
Lacticaseibacillus_mingshuiensis	5.6097149066034435e-06	0	0.0002247608300390638
Lacticaseibacillus_nasuensis	1.3144159381921487e-06	0	1.768590334644811e-05
Lacticaseibacillus_paracasei	0.0036747070622925155	7.736003507740179e-07	0.03763305275745342
Lacticaseibacillus_rhamnosus	0.00010033269314284931	0	0.0015554699976111995
Lacticaseibacillus_suilingensis	7.704169205879955e-07	0	8.595079788029246e-06
Lacticaseibacillus_zeae	3.124320189093693e-07	0	4.587078865978846e-06
Lactiplantibacillus_argentoratensis	0	0	6.794784203491014e-07
Lactiplantibacillus_paraplantarum	9.18024062230225e-07	0	1.0957343821973974e-05
Lactiplantibacillus_pentosus	4.092738881482681e-06	0	1.8950031657720302e-05
Lactiplantibacillus_plantarum	4.919229132511013e-06	0	4.3471915719787234e-05
Lactobacillaceae_bacterium	0	0	2.644363478596376e-07
Lactobacillus_amylolyticus	0	0	2.0365651828280787e-06
Lactobacillus_amylovorus	0	0	1.1349441340264168e-06
Lactobacillus_crispatus	8.722945182491359e-07	0	2.362832088279525e-05
Lactobacillus_delbrueckii	3.780778883304058e-06	0	3.47380444365596e-05
Lactobacillus_gallinarum	0	0	1.4573706024124725e-06
Lactobacillus_gasseri	3.0613684525999614e-06	1.9711617285488663e-07	0.0008062580293494916
Lactobacillus_helveticus	9.445210711366743e-06	0	7.159369086088085e-05
Lactobacillus_hominis	0	0	3.4137794932304542e-06
Lactobacillus_iners	0	0	2.858425133569418e-06
Lactobacillus_intestinalis	0	0	3.886142274288593e-07
Lactobacillus_jensenii	0	3.6653591678897525e-07	1.9005204856487454e-06
Lactobacillus_johnsonii	0	0	2.4385579603840828e-05
Lactobacillus_kefiranofaciens	0	0	1.2733949502372267e-06
Lactobacillus_paragasseri	2.47238268415204e-07	0	0.001002369101629299
Lactobacillus_phage_JNU_P11	0	0	5.334225564103897e-07
Lactobacillus_phage_KC5a	0	0	2.8724209189025666e-06
Lactobacillus_phage_LR1	0	0	1.6819740861612797e-05
Lactobacillus_phage_LR2	0	0	6.275507444994428e-06
Lactobacillus_sp.	1.5173814109163486e-05	0	2.5783433862843818e-05
Lactobacillus_sp._3B(2020)	0	0	2.336543042416017e-06
Lactobacillus_sp._AMBV1719	0	0	3.5004545346521605e-06
Lactobacillus_sp._DS15_6	0	0	3.7341201798767405e-06
Lactobacillus_sp._DS9_6	1.5176383960724978e-05	0	0.00010809273696929498
Lactobacillus_sp._ESL0703	0	0	1.7472882731991244e-06
Lactobacillus_sp._JM1	0	0	3.9975850444709476e-05
Lactobacillus_taiwanensis	0	0	1.630509406011582e-05
Lactobacillus_ultunensis	0	0	1.040248974113157e-06
Lactococcus_cremoris	0	1.1548220227862042e-07	3.289678316128845e-06
Lancefieldella_parvula	2.7996701465514464e-06	0	0
Lancefieldella_rimae	5.09808217380146e-07	0	0
Lawsonella_clevelandensis	3.554195297580474e-07	0	4.294800317596415e-05
Leclercia_adecarboxylata	0	9.429062289140969e-07	0
Leclercia_pneumoniae	1.4926824547722705e-05	0	0
Lederbergvirus_Sf6	0	0	0.00018580381989644364
Leisingera_sp._M527	1.8529017044628612e-05	0	0
Lelliottia_amnigena	1.3175430339791398e-05	0	0
Lelliottia_nimipressuralis	1.627987692370005e-05	0	0
Lentilactobacillus_buchneri	1.0169356615942673e-06	0	1.2284792591001418e-05
Lentilactobacillus_hilgardii	3.004942055649598e-06	4.4485361967250583e-08	1.8816984144194e-05
Lentilactobacillus_kisonensis	6.111402070120887e-07	0	1.0857790362962389e-05
Lentilactobacillus_parabuchneri	1.1744044766342113e-06	0	1.2405778759849962e-05
Leucobacter_chromiiresistens	0	0	6.610908696490941e-07
Leuconostoc_falkenbergense	6.222163088449303e-07	0	2.875745282973559e-07
Leuconostoc_mesenteroides	0	0	0.0001717993055423666
Leuconostoc_sp.	9.919435925198973e-06	0	0
Levilactobacillus_brevis	3.867017794352257e-06	0	2.4110980460340535e-05
Leyella_stercorea	0	0.00014997993062218837	0
Ligaoa_zhengdingensis	9.572558597614312e-07	0	0
Ligilactobacillus_salivarius	9.019236377925633e-06	1.2102933013290037e-07	4.675784212941951e-05
Limosilactobacillus_agrestis	0	0	4.6595657898449194e-07
Limosilactobacillus_antri	1.2130163664718837e-06	0	0
Limosilactobacillus_fermentum	0	0	1.9717454297186497e-05
Limosilactobacillus_gastricus	0	0	5.558809678488946e-06
Limosilactobacillus_ingluviei	4.9699527668988805e-06	0	3.3449950195227694e-05
Limosilactobacillus_mucosae	2.8966391377834516e-07	0	0
Limosilactobacillus_oris	8.399533082163187e-06	2.161972793968397e-05	2.8623723590960863e-06
Limosilactobacillus_panis	1.0442791197397432e-06	0	1.3217005760973972e-05
Limosilactobacillus_portuensis	3.9611939469115803e-07	0	0
Limosilactobacillus_reuteri	1.155819768752192e-07	0	0.00036286006897811343
Limosilactobacillus_sp.	0	0	2.1134754711138715e-06
Limosilactobacillus_vaginalis	2.4792926767821066e-07	0	5.774022178473509e-07
Liquorilactobacillus_mali	6.00760574057174e-07	0	6.251275263401834e-06
Listeria_monocytogenes	1.3866801075065447e-06	1.5193007342968005e-07	3.0279967045273892e-05
Lonepinella_koalarum	0	0	8.897333472183387e-07
Longicatena_caecimuris	6.48211123525563e-07	5.655262999206697e-07	1.2263764504686414e-05
Lysinibacillus_antri	1.5954264329357184e-07	0	6.735142926841152e-07
Lysinibacillus_sp._G4S2	0	0	5.095286747790113e-07
Macrococcus_bohemicus	0	0	4.732185584831102e-06
Macrococcus_brunensis	0	0	0.0004056518195471563
Mannheimia_bovis	0	0	3.4647533529801915e-07
Mannheimia_granulomatis	0	0	3.8993156379302497e-07
Marinilabiliaceae_bacterium	0.00024182429523066348	5.3801120120392556e-08	6.482268190796866e-08
Marvinbryantia_formatexigens	0	3.7340316542688114e-07	0
Massilibacteroides_sp.	0.0002173650886919094	0	1.6032029452117403e-07
Massiliimalia_timonensis	6.493556869944672e-06	0	0
Mediterranea_massiliensis	0	4.119501329068348e-05	0
Mediterranea_sp._An20	0.00023392867286184093	0	1.0601825928013116e-07
Mediterraneibacter_agrestimuris	0	2.5983495512689596e-07	1.1238512173506487e-05
Mediterraneibacter_butyricigenes	5.885829948533124e-07	0	0
Mediterraneibacter_faecis	0	7.344924415341116e-06	5.5351721157928126e-05
Mediterraneibacter_glycyrrhizinilyticus	0	4.823940095182879e-08	9.203761194223731e-06
Mediterraneibacter_sp._210702-DFI.5.30	0	0	1.2524982854148895e-05
Mediterraneibacter_sp._NSJ-151	6.193683536004659e-07	0	9.499974467136534e-06
Megasphaera_elsdenii	1.3846186605916745e-06	0	0
Megasphaera_micronuciformis	0	3.0899291961036285e-07	4.418699211557102e-06
Megasphaera_sp.	0	4.003448077519124e-05	0
Merdimmobilis_hominis	2.0543204700192546e-06	0	0
Mesocricetibacter_intestinalis	3.6333799056638265e-07	0	6.475254780231266e-07
Metabacillus_litoralis	0	5.884497513167941e-07	0
Methylibium_sp.	3.3157541761799874e-07	5.160234105913049e-07	1.9130835970024935e-05
Microbacterium_sp._No._7	0	0	3.503446030018549e-07
Microbacterium_sp._T2.11-28	5.364727435104613e-07	0	0
Micropruina_glycogenica	2.0420935250943445e-07	0	3.2131660628424568e-06
Micropruina_sp.	3.749964361342215e-07	0	0
Mitsuokella_jalaludinii	2.0346241257845987e-06	5.0977110839131584e-05	0
Mitsuokella_multacida	2.8826834693094186e-06	0	0
Mobiluncus_curtisii	8.766147727161945e-06	0	0
Mobiluncus_holmesii	1.1122724568798681e-06	0	9.188175340587751e-06
Mobiluncus_mulieris	3.3853100831891618e-06	0	4.6196711373069224e-07
Mogibacterium_diversum	5.259856444480446e-06	0	0
Moraxella_sp.	9.976284104791825e-07	0	4.999926218716654e-06
Morganella_psychrotolerans	1.614086540495335e-05	6.569427157777554e-05	3.7163477503042914e-05
Muribaculaceae_bacterium	5.490143901572914e-07	0	0
Mycobacteriales_bacterium	1.2075032389270642e-06	0	0
Mycobacterium_arosiense	0	0	1.703903450884571e-06
Mycobacterium_sp._852002-40037_SCH5390672	2.705288299325784e-07	0	5.00754776448222e-07
Mycobacterium_tuberculosis	1.099331828835164e-06	1.7611259373288256e-05	6.0649534356276995e-05
Mycobacteroides_abscessus	0	2.0275645649440937e-06	3.145011458316539e-05
Myoviridae_sp._ctdv95	0	0	1.284265013127096e-06
Myoviridae_sp._cteaT5	4.591827598749104e-06	0	0
Nakamurella_multipartita	0	0	1.7788115152413766e-06
Neglectibacter_timonensis	1.7840132488847204e-06	0	0
Neisseria_elongata	0	0	1.7172079254653013e-06
Neisseria_flavescens	0	0	6.276975957972381e-07
Neisseria_lactamica	4.7182279343691396e-07	0	1.4388966496626183e-06
Neisseria_macacae	0	0	5.586436752796319e-07
Neisseria_meningitidis	5.064551351063387e-07	0	1.2253738340052375e-06
Neisseria_mucosa	0	0	1.133298633684161e-06
Neisseria_perflava	0	0	5.285838241139551e-07
Neisseria_sp.	0	0	5.973843476660408e-07
Neisseria_sp._HMSC055F11	0	0	3.027100297866903e-07
Neisseria_sp._HMSC058F07	0	0	7.133631709701852e-07
Neisseria_sp._HMSC065C04	5.044997098742679e-07	0	2.0726092129539162e-07
Neisseria_sp._HMSC078C12	0	0	4.307774163992264e-07
Neisseria_sp._KH1003-01	0	0	4.5005413678536197e-07
Neisseria_sp._Marseille-Q1983	6.582504740642771e-06	0	0
Neisseria_subflava	3.5555217648281734e-07	0	5.173274047717233e-07
Nevskia_sp.	0	0	7.979428795993998e-07
Odoribacter_sp._AF15-53	0	1.3329670902339298e-05	0
Odoribacter_splanchnicus	0.00016736723739265222	0.0004073564137214049	0
Oenococcus_oeni	4.400766257103234e-06	0	3.4798049164974895e-05
Olsenella_porci	1.1522524237869079e-06	0	0
Olsenella_profusa	3.6197795520721744e-06	0	0
Olsenella_sp.	5.1101533837874745e-06	0	2.7225990844720085e-07
Olsenella_sp._AM39-30AC	3.1730231777701643e-06	0	0
Olsenella_sp._Marseille-P4559	7.945373541666148e-06	0	0
Olsenella_sp._oral_taxon_807	3.0502711255870235e-06	0	0
Olsenella_uli	5.257642574628859e-06	0	0.00014145546805566738
Oribacterium_asaccharolyticum	0	9.234844931812137e-08	5.715364886915774e-06
Oscillibacter_sp.	3.6870455028550955e-06	0	0
Oscillibacter_sp._CAG:241	1.261610939317232e-05	0	0
Oscillibacter_sp._KLE_1728	4.51757980514854e-07	0	2.140089512910556e-06
Oscillibacter_sp._MCC667	1.786037188293295e-06	0	0
Oscillospiraceae_bacterium	0.0004445273883735094	3.024533869201964e-07	2.2986285403671816e-05
Oscillospiraceae_bacterium_SCCA1	9.942091004304034e-07	0	0
Ottowia_sp._oral_taxon_894	2.117523976420618e-06	0	0
Paenibacillus_lactis	1.0530262063124984e-05	1.0585868542206866e-07	1.507103546447254e-05
Paenibacillus_sp._J45TS6	3.932450482340111e-05	0	5.336446956037027e-06
Paenibacillus_sp._P22	0.00018545333184078483	3.3435365923876057e-06	2.7862499193936234e-05
Pantoea_agglomerans	4.56810474945519e-05	0	4.725502981644186e-08
Pantoea_ananatis	5.363167232792374e-05	0	1.25032403607546e-07
Pantoea_sp._IMH	1.8697045630613956e-05	0.0001194370217852881	6.069883972405767e-05
Parabacteroides_bouchesdurhonensis	0.0002463365438181649	4.068590044691603e-08	5.5713727119245756e-08
Parabacteroides_chinchillae	0.00016393862497771474	0	0
Parabacteroides_chongii	0.0001696276528614451	0	1.669701953529571e-07
Parabacteroides_distasonis	0.6086709823932112	0.0019030121751842251	0.00035230523188285246
Parabacteroides_faecalis	0.0005238760447314691	6.208418777220578e-08	2.2024532826281576e-07
Parabacteroides_goldsteinii	0.0007328672526313708	0.0004603737304497324	2.0623147963332834e-07
Parabacteroides_gordonii	0.0001353273603496278	0	0
Parabacteroides_johnsonii	0.000985551468953984	0.00014104388827064927	2.1569078006086116e-07
Parabacteroides_massiliensis	0.0001841951725352946	0	0
Parabacteroides_merdae	0.005657023725815342	0.00017996144462945215	1.0744373913899012e-05
Parabacteroides_sp.	0.041092737697402015	0.00010603253027569863	1.7707494897468053e-05
Parabacteroides_sp._20_3	0.006691063490106458	4.270585683214468e-05	2.4772909457880774e-06
Parabacteroides_sp._2_1_7	0.00039980428427520637	0	1.1653134637219715e-07
Parabacteroides_sp._AF17-28	0.0001208701027448771	0	3.027100297866903e-07
Parabacteroides_sp._AF19-14	0.002370299190271677	4.56018302698646e-08	1.1768019707060005e-06
Parabacteroides_sp._AF21-43	0.0013949274266227434	1.836033516568181e-07	4.442084663397766e-07
Parabacteroides_sp._AF27-14	0.004413096167271681	6.09556856861316e-08	1.6096524559229824e-06
Parabacteroides_sp._AF39-10AC	0.0013755815011201255	9.413698586533835e-08	6.184313760172496e-07
Parabacteroides_sp._AF48-14	0	1.172944479815214e-05	0
Parabacteroides_sp._AM08-6	0.00019311708722580435	0	0
Parabacteroides_sp._AM17-47	0.0006395259651271194	0	2.6283693446532526e-07
Parabacteroides_sp._AM18-12LB	0.0004030797682615092	8.608778663630777e-08	8.19689866880824e-08
Parabacteroides_sp._AM25-14	0.00029091938077392595	0	0
Parabacteroides_sp._AM27-42	0.0006551364972408204	7.068102995873504e-08	2.0872181332845375e-07
Parabacteroides_sp._AM44-16	0.0030031337678116114	1.2590179496307464e-07	1.1563381156681416e-06
Parabacteroides_sp._B2-Q-110	0.000575109448169723	1.1548220227862042e-07	2.0556998137806322e-07
Parabacteroides_sp._B2-S-102	0.00018954430172766695	0	1.1294137382237368e-07
Parabacteroides_sp._CAG:2	0.0036384653838734235	3.5164246227066e-07	1.4664243807262765e-06
Parabacteroides_sp._CH2-D42-20	0.0030202844279901176	4.080013667941408e-05	1.0286127007936552e-06
Parabacteroides_sp._CT06	0.006249678404988273	3.2761665964595693e-07	2.0208871493695493e-06
Parabacteroides_sp._D13	0.013867302970668708	7.642235749492545e-06	5.920473256708273e-06
Parabacteroides_sp._D25	0.0034279057837519555	3.071399839438222e-07	1.3163767235726722e-06
Parabacteroides_sp._D26	0.004071432575721341	3.662544077273246e-07	1.7246227080848693e-06
Parabacteroides_sp._HGS0025	0.00019436042195510885	0	4.85357853666423e-08
Parabacteroides_sp._LFL-25	0.00046186263627119036	4.7936008493012234e-08	2.933925687132036e-07
Parabacteroides_sp._MSK.9.14	0.00017052491532455028	0.00011361044916591531	9.666370699070787e-08
Parabacteroides_sp._OF01-14	0.000390530679499523	8.683092171329171e-08	1.1648588487994148e-07
Parabacteroides_sp._OF04-13BH	0.00016546321255895424	0	0
Parabacteroides_sp._OttesenSCG-928-G07	0.00020288613597107765	0	0
Parabacteroides_sp._TM07-1AC	0.0003868136260115104	1.6688006374440248e-07	2.3401446713242266e-07
Parabacteroides_sp._Y3-G-102	0.000239460361269844	5.0812169002592976e-08	2.0449744234478643e-07
Parabacteroides_sp._ZJ-118	0.0019964568799052443	3.9333467677079766e-07	1.3409170401083742e-06
Parabacteroides_sp._merdae-related_45_40	0.0013803943099180767	1.0094094649170168e-07	3.061818808330167e-07
Paraeggerthella_hongkongensis	3.837175308882377e-06	5.6180530838247754e-08	1.0969264340732744e-05
Paraprevotella_clara	0	9.302773612320538e-05	0
Paraprevotella_sp.	0.0001647199160274792	0	2.7388050314033895e-07
Paraprevotella_xylaniphila	0.0003323997495835079	4.293308249199471e-05	0
Parasutterella_excrementihominis	4.107918161091182e-06	0	0
Parenemella_sanctibonifatiensis	0	0	1.7033589985681046e-06
Parvibacter_caecicola	7.439976127171354e-06	0	3.4543486882565215e-08
Parvimonas_sp.	6.375251780285867e-06	0	0
Parvimonas_sp._KA00067	0	0	3.202506491910621e-06
Pasteurella_multocida	0	0	8.393243583160779e-07
Pauljensenia_hongkongensis	1.0812283399600427e-06	0	0
Pauljensenia_sp._OF14-1SRA	1.0966208911398232e-06	0	0
Pauljensenia_sp._UMB0018B	0	1.0585868542206866e-07	4.792908804955931e-07
Pauljensenia_sp._UMB10120	0.0004851162387913203	1.981410403047387e-08	3.19133487259632e-07
Pauljensenia_sp._UMB3104	0	1.8587225137382732e-07	2.7498348347647995e-06
Pediococcus_acidilactici	3.665572000991461e-06	0	2.1196012424920036e-05
Pediococcus_pentosaceus	3.3251713942858064e-06	0	3.682079501780222e-05
Pelomonas_aquatica	0	0	6.230469611126839e-07
Pelomonas_saccharophila	0	0	3.411901183188969e-07
Pelomonas_sp.	1.0242243766994734e-07	0	4.2603633821830503e-07
Peptoniphilus_ovalis	1.2628852519227088e-06	0	0
Peptostreptococcus_anaerobius	0	0	5.247188492083472e-06
Phascolarctobacterium_succinatutens	3.3625879259051283e-06	0	0
Phocaeicola_barnesiae	0	0.0004993074477168306	0
Phocaeicola_coprocola	0	3.183209644088412e-05	0
Phocaeicola_coprophilus	0	7.715122265488813e-05	0
Phocaeicola_dorei	0.001457939999443819	0.0007411482510887697	7.209963047739855e-07
Phocaeicola_intestinalis	0	7.10640769566167e-05	0
Phocaeicola_massiliensis	0.0008219804123120735	0.00016645382789113976	4.528035008283887e-07
Phocaeicola_plebeius	0.0016038761207496923	0.00046100280198464944	7.855385466546863e-07
Phocaeicola_salanitronis	0.00012680146157950835	0	1.193099903447634e-07
Phocaeicola_sartorii	0.0002366331746439863	1.886590433264586e-08	1.7083635344397382e-07
Phocaeicola_vulgatus	0.006314691012565537	0.004908839795294223	2.939233732063525e-06
Photobacterium_damselae	4.1839714884127075e-06	0	5.560744929456215e-07
Phytobacter_massiliensis	1.8846002246405467e-05	0	0
Podoviridae_sp._ctVfK3	0	0	1.0859587868409631e-05
Polaromonas_sp.	0	0	4.308767269766167e-07
Porphyromonadaceae_bacterium	0	0	5.434479274910664e-07
Porphyromonas_levii	0.0004363962896249881	3.772971937607248e-05	2.647651793081474e-07
Porphyromonas_sp.	0	9.688761038630016e-08	2.087108695202166e-06
Porphyromonas_sp._31_2	0.003882827660789545	2.3279436166206885e-07	1.8610917972981989e-06
Prevotella_bivia	0.0004546073710220177	0.00010180621263305287	1.2287636559382848e-07
Prevotella_corporis	0.00028287464959908775	1.2408703466791767e-05	0
Prevotella_disiens	0.0006090844810860539	6.205544025817596e-05	2.2305995122980202e-07
Prevotella_melaninogenica	0.00040200379026335124	0	2.629629537920294e-07
Prevotella_pallens	0	0	3.5726971827932733e-06
Prevotella_sp.	0.0008868785966446844	0.00019804945432978126	5.079854605472655e-07
Prevotella_sp._C561	0.0002185356063112086	5.465010942725694e-05	0
Prevotella_sp._CAG:1058	0.00013475579002410345	0	0
Prevotella_sp._CAG:1124	0.00016309708544652812	0	1.0090334326223007e-07
Prevotella_sp._P5-126	0	3.9432201133727496e-05	0
Prevotella_sp._S7-1-8	0.0003605553520043747	5.076615683810497e-05	2.4808242322812353e-07
Propionibacteriaceae_bacterium	1.9876354310324165e-06	0	9.233698576374437e-05
Propionibacterium_cyclohexanicum	0	0	8.563155314761267e-07
Propionibacterium_freudenreichii	2.3383749567910205e-06	2.4338772616871914e-07	0.00010783446184053977
Propionibacterium_sp.	4.1466561003110556e-05	0	0.0007796824582513062
Propionibacterium_sp._5_U_42AFAA	0	0	3.1358984189825856e-05
Propionibacterium_sp._DORA_15	1.5042558662894696e-06	0	0.0003303995527529953
Propionibacterium_sp._HGH0353	1.8867367426731158e-05	0	0.0012282817982505894
Propionibacterium_sp._KPL1838	2.104542364176009e-06	0	0.0003653194837357214
Propionibacterium_sp._KPL1844	6.814745812071217e-07	0	3.645852929010815e-06
Propionibacterium_sp._KPL1852	3.4094044320270155e-07	0	1.2305038309446861e-06
Propionibacterium_sp._KPL2000	0	0	4.573358981992252e-05
Propionibacterium_sp._KPL2005	7.4966831981623804e-06	0	0.0014830567503381963
Propionibacterium_sp._KPL2009	1.6161462567400778e-07	0	3.164403817853231e-05
Propionimicrobium_lymphophilum	1.7814712338287245e-06	0	2.209362766211284e-05
Proteus_sp._G4398	0	0	0.00010017713045812472
Pseudobutyrivibrio_sp.	0	1.1208566691748451e-07	2.4810351460948354e-06
Pseudobutyrivibrio_sp._AR14	8.860038054749817e-07	1.4799660874541645e-07	1.0421477546639247e-05
Pseudocitrobacter_sp._RIT_415	1.9866730383830035e-05	0	0
Pseudoclavibacter_alba	2.2184528120004696e-06	0	1.7027777835603508e-06
Pseudoclavibacter_helvolus	1.3325924224129495e-06	0	0
Pseudoclavibacter_sp._Marseille-Q3772	0	0	3.651389427221301e-06
Pseudoflavonifractor_sp._MCC625	2.3733071756037664e-06	0	0
Pseudomonadota_bacterium	0	5.4702095816188616e-08	3.48379712629639e-06
Pseudomonas_aeruginosa	9.759545639958607e-05	0.00011481870275846042	6.211404199314626e-05
Pseudomonas_mosselii	1.9369946811230282e-05	0.00012172548892974136	2.2510726285507292e-08
Pseudomonas_putida	1.8899123404541173e-05	0	0
Pseudomonas_sp._A-B-19	3.884280820448431e-05	0	1.990135143926338e-08
Pseudomonas_sp._BF-B-25	3.950481024516764e-05	0	0
Pseudomonas_sp._HD6421	0	0	5.394292730798823e-07
Pseudomonas_sp._HD6422	0	1.6937389667530997e-07	2.243507357057594e-06
Pseudomonas_sp._RIT288	3.6867975453822775e-05	0	4.601192452757694e-08
Pseudomonas_sp._USTB-Z	1.9408674471493726e-05	0	0
Rahnella_bonaserana	2.774466292147477e-05	0	7.668654087929486e-08
Rahnella_perminowiae	1.9295910184084725e-05	0	0
Ralstonia_sp.	0	3.528622847402292e-08	6.74912565794165e-07
Raoultella_electrica	0.00023738834991299306	0.00013560362267492183	7.996938983457374e-05
Raoultella_ornithinolytica	0.0686738382659318	0.000149950129015718	0.00010177045955635026
Raoultella_planticola	0.00639617781968814	4.517221857332459e-05	2.3552807910129473e-05
Raoultella_sp._BIGb0138	0.0007877376549177106	3.3602980007626964e-07	1.743385324500792e-07
Raoultella_sp._BIGb0149	1.5728636707824786e-05	0	0
Raoultella_sp._BIGb0399	2.211042091439928e-05	0	0
Raoultella_sp._DY2415	0.00037093189422202327	0	1.8180673150538238e-07
Raoultella_sp._Ech2A	2.697638064630902e-05	0	0
Raoultella_sp._RIT712	1.5234626931354204e-05	0	0
Raoultella_sp._RLT01	0.00038120968435519646	3.8755044154520005e-08	6.576515187601113e-08
Raoultella_sp._T31	0.00017625158728101857	0	3.2221235663569224e-08
Raoultella_sp._X13	0.00041656700439086046	0	2.6718946132469177e-07
Raoultella_sp._XY-1	0.0002487700975184836	1.7588827731666713e-08	7.37370585377835e-08
Raoultella_sp._YJ	4.687718886038559e-05	4.628638876754418e-08	0
Raoultella_terrigena	0.00010262368114087062	7.247779467647173e-07	4.42422351226701e-08
Raoultibacter_massiliensis	2.812277102123978e-07	0	6.768887004477086e-06
Raoultibacter_phocaeensis	6.818808864054031e-07	0	4.562744132262048e-06
Raoultibacter_timonensis	0	0	8.230879531429977e-06
Rhizobacter_sp._Root1221	0	0	4.800406092472064e-07
Rhodococcus_qingshengii	0	0	2.363788569077666e-06
Rhodococcus_sp._RD6.2	6.954182275325691e-06	1.6812850037622686e-07	0.00019579258016894633
Rhodocyclales_bacterium	7.151911595918728e-08	1.651205042175716e-07	1.4766940420286398e-06
Riemerella_anatipestifer	0	1.0335659346309393e-05	0
Rodentibacter_haemolyticus	4.89934101452701e-07	0	0
Rodentibacter_heylii	3.5811010581003183e-07	0	0
Rodentibacter_pneumotropicus	1.4925883502610685e-06	0	1.2347371432136808e-06
Rodentibacter_ratti	9.974083919154243e-07	0	1.1975488203004354e-06
Rodentibacter_sp._JRC1	2.765405817088579e-07	0	3.834327043964745e-07
Rodentibacter_trehalosifermentans	1.406138551061989e-07	0	8.828700490213742e-07
Roseburia_faecis	2.0282291563210964e-06	0	0
Roseburia_hominis	8.810410095380645e-07	0	4.294249657084414e-06
Roseburia_inulinivorans	4.661850021209726e-06	0	2.73588586604065e-06
Roseburia_sp.	0	0	5.305430519832552e-06
Roseburia_sp._1XD42-69	0	5.444160964563534e-08	6.642259514360757e-06
Roseburia_sp._CAG:471	0	1.7063788097885707e-07	3.7831073021087983e-06
Rothia_aeria	0	2.6587762850194015e-07	9.127606196159477e-06
Rothia_dentocariosa	8.187056695328021e-08	1.0269010499554586e-06	8.816363423266976e-06
Rothia_koreensis	0	0	1.3990112187438937e-06
Rothia_kristinae	0	1.216248726125896e-07	8.080232384457196e-07
Rothia_mucilaginosa	2.6531783945951148e-05	0.00011372815902468516	0.0010204691411233619
Rothia_nasimurium	1.2200319781273133e-07	4.5386607907892255e-07	1.3418517277543728e-06
Rothia_sp._(in:_high_G+C_Gram-positive_bacteria)	1.3964608250690658e-06	1.2198459356898469e-05	0.00010920313775524993
Rothia_sp._HMSC061C12	2.165946561370118e-07	2.1617231819949085e-06	1.5781163520160618e-05
Rothia_sp._HMSC061D12	7.416110876816231e-08	1.5905100841832867e-06	1.486426896831773e-05
Rothia_sp._HMSC061E04	7.01088798698513e-08	7.266162023998053e-07	7.639823456309841e-06
Rothia_sp._HMSC062F03	2.5198804509719107e-07	1.9019342371580556e-07	3.7093103487004573e-06
Rothia_sp._HMSC062H08	1.6015306732008636e-07	8.713650689211507e-07	1.460544946889635e-05
Rothia_sp._HMSC064D08	0	0	2.899911209721235e-07
Rothia_sp._HMSC064F07	9.457152452723182e-08	2.24943028014467e-06	1.618572703959291e-05
Rothia_sp._HMSC065B04	2.0852656744038579e-07	6.7662233046683644e-06	6.146297906951024e-05
Rothia_sp._HMSC065C03	6.881655028699682e-08	1.5603256556749045e-06	1.2905902176050236e-05
Rothia_sp._HMSC065C12	1.0312977494667352e-07	9.217471666112508e-07	1.0422857658601763e-05
Rothia_sp._HMSC065D09	5.630916822126062e-08	6.338472784537548e-07	6.582414758675501e-06
Rothia_sp._HMSC066G02	5.121121883497367e-08	8.229464469497704e-07	8.405801242414263e-06
Rothia_sp._HMSC066G07	1.0583601397835964e-07	1.9635393060149853e-06	9.46681362125877e-06
Rothia_sp._HMSC067H10	0	8.661165170896536e-08	6.100065751762094e-07
Rothia_sp._HMSC068E02	1.1487761119372535e-07	1.1659841578038698e-06	1.1751811369675953e-05
Rothia_sp._HMSC068F09	2.1900867006438164e-07	6.198010698842729e-07	7.402186066917156e-06
Rothia_sp._HMSC069C01	0	1.3774383163353516e-07	5.543605364768307e-07
Rothia_sp._HMSC069C03	3.805604335442991e-08	1.6846662840282484e-06	7.5581715249963966e-06
Rothia_sp._HMSC069C04	3.525304865976941e-08	9.72287768789743e-07	8.334705657425967e-06
Rothia_sp._HMSC069C10	7.448325500941879e-07	5.610429797805533e-06	5.0994413262814696e-05
Rothia_sp._HMSC069D01	4.880127912509254e-08	1.793370670679752e-07	2.8772884532517334e-06
Rothia_sp._HMSC071B01	1.695062281281146e-07	8.695973874435642e-07	8.299704273708048e-06
Rothia_sp._HMSC071C12	5.215581976030129e-08	2.5901479814108553e-06	1.7437346898369997e-05
Rothia_sp._HMSC072B03	6.237757482154688e-08	2.2329324716945409e-07	4.25350993401677e-06
Rothia_sp._HMSC072B04	7.834988623877424e-08	3.6219512711186623e-06	2.335043130471404e-05
Rothia_sp._HMSC072E10	0	7.235910142774318e-08	3.825651063387412e-06
Rothia_sp._HMSC073B08	2.6932495084196927e-07	1.117909624686289e-06	1.0914191306778291e-05
Rothia_sp._HMSC075F09	2.526196095381873e-07	2.0670566599730622e-06	1.235545577172855e-05
Rothia_sp._HMSC076D04	3.4189791838482584e-07	1.683059831214739e-06	1.6727495634092884e-05
Rothia_sp._HMSC078H08	2.024022349678318e-07	9.393142427309224e-07	8.904089939564314e-06
Rothia_sp._P3C3.S176	5.082037655362162e-07	1.089054711573094e-06	1.1048263399549818e-05
Rothia_sp._RSM292	0	4.5368008038029465e-07	1.8353110850153433e-06
Rothia_sp._RSM386	1.549217435640324e-07	3.77605676657989e-07	3.7323656212910483e-06
Rothia_sp._RSM42	5.1001336790568e-08	9.766179459746466e-07	5.176037101438965e-06
Rothia_terrae	0	0	1.060871711486633e-06
Rouxiella_badensis	1.7289377636495022e-05	0	0
Rouxiella_sp._S1S-2	3.2620789255224594e-05	0	0
Rubneribacter_badeniensis	5.8535331618732345e-06	2.872195214760541e-07	3.9097598552922086e-05
Rubrivivax_sp.	0	0	3.3341974295345607e-07
Ruminiclostridium_sp.	6.381705731742876e-07	0	0
Ruminococcaceae_bacterium_AF10-16	5.79933882402968e-07	0	0
Ruminococcaceae_bacterium_TF06-43	2.5015833222286347e-06	0	0
Ruminococcus_bicirculans_(ex_Wegman_et_al._2014)	5.922245874833402e-07	0	0
Ruminococcus_callidus	8.080731283700393e-07	0	0
Ruminococcus_hominis	0	0	4.1951372188018285e-06
Ruminococcus_phage_phiRgPS_6	0	0	9.355808773062641e-05
Ruminococcus_sp.	0	4.7541285816666743e-07	5.6742431230100754e-05
Ruminococcus_sp._AF13-37	0	5.872384830046912e-07	4.031238290867709e-06
Ruminococcus_sp._AF14-10	6.180956710380103e-07	0	4.646899662553301e-06
Ruminococcus_sp._AF14-5	1.508780273750646e-06	2.525742219647639e-07	1.0355139799425423e-05
Ruminococcus_sp._AF18-29	7.363716999452715e-07	0	0
Ruminococcus_sp._AF21-11	3.585291370137237e-07	0	0
Ruminococcus_sp._AF21-3	1.122796346787844e-06	0	3.729301078392087e-06
Ruminococcus_sp._AF24-32LB	0	1.0993017332291754e-07	5.190941446942889e-06
Ruminococcus_sp._AF25-13	0	0	6.364183220496372e-06
Ruminococcus_sp._AF27-3	0	0	5.003563820604233e-06
Ruminococcus_sp._AF31-14BH	0	0	4.265506249408687e-06
Ruminococcus_sp._AF31-8BH	1.246783212634386e-06	0	0
Ruminococcus_sp._AM09-18-1	0	1.6102447923356938e-07	3.958483633740449e-06
Ruminococcus_sp._AM22-13	0	2.843964682980951e-07	4.93289035644157e-06
Ruminococcus_sp._AM29-26	0	0	5.194342665790388e-06
Ruminococcus_sp._AM33-14	0	1.2338448440597172e-07	5.345629538166206e-06
Ruminococcus_sp._AM41-2AC	0	1.8567868504200545e-07	4.921335662573065e-06
Ruminococcus_sp._AM45-9BH	5.761262118934539e-07	0	0
Ruminococcus_sp._AM46-18	4.961730622817715e-07	0	0
Ruminococcus_sp._AM49-8	0	0	2.028502655551781e-05
Ruminococcus_sp._AM54-14NS	8.463588814962785e-07	0	0
Ruminococcus_sp._OF02-6	0	1.843445758532908e-07	6.4829908223928195e-06
Ruminococcus_sp._OM08-13AT	0	0	2.3413795231191992e-06
Ruminococcus_sp._TF10-6	0	3.5727306329948196e-07	1.598554019004961e-05
Ruminococcus_sp._TM10-9AT	0	0	4.742611456085101e-06
Ruminococcus_sp._TM463	6.672798536370329e-07	0	0
Ruthenibacterium_lactatiformans	2.382852921550817e-06	0	0
Saccharothrix_sp._MB29	1.4826978692042377e-06	0	0
Salmonella_enterica	0.0003162649884599783	0.0037015707429336048	0.0015780663239642807
Sanguibacter_keddieii	0	2.8649017946052464e-06	3.799317880844273e-05
Sanguibacteroides_justesenii	0.0004902690631901005	0	1.0270518867762705e-07
Schaalia_canis	5.896587898136788e-06	0	0
Schaalia_cardiffensis	1.4093134581138833e-06	0	0
Schaalia_georgiae	5.688834823725077e-07	0	4.792908804955931e-07
Schaalia_hyovaginalis	5.68608903038868e-06	0	2.36065616661375e-05
Schaalia_meyeri	0	4.2242494159472483e-07	3.3842212663875883e-06
Schaalia_odontolytica	1.4393793672702118e-05	8.057224123848027e-06	0.00010390244090701081
Schaalia_radingae	0.0003472048206070662	0	5.8435470858566615e-08
Schaalia_sp.	0	5.989745634501348e-06	4.051578390871617e-05
Schaalia_sp._19OD2882	2.691386077622472e-06	0	0
Schaalia_sp._C24	0	0	2.919629488447838e-07
Schaalia_sp._Marseille-Q2122	2.516355056001797e-06	0	2.366868545657249e-08
Schaalia_sp._ORNL0103	0	2.9559316733570324e-06	3.302387352634127e-05
Schaalia_sp._ZJ1691	1.208904254435573e-06	0	0
Schaalia_sp._ZJ405	0	0	4.714336529464851e-07
Schaalia_sp._lx-260	5.159008854488368e-06	0	0
Schaalia_suimastitidis	2.293581392141353e-06	0	0
Schaalia_turicensis	8.754058912578132e-06	0	3.2688963278040457e-06
Schaalia_vaccimaxillae	5.901786105179405e-06	0	7.100605636971751e-07
Scrofimicrobium_canadense	1.3116127847116784e-06	0	0
Secundilactobacillus_oryzae	4.445568264248412e-06	0	2.0852925784617685e-05
Secundilactobacillus_paracollinoides	3.358631074041138e-06	0	2.8422250255594605e-05
Segatella_copri	0.00025391724659388674	7.548676639806495e-05	0
Selenomonas_sputigena	3.056188238755443e-05	0	5.308625792369191e-06
Senegalimassilia_anaerobia	0	0	7.93111052465918e-06
Serratia_liquefaciens	0.00013661544445262594	0.0006714600616518026	0.00026967966675441057
Serratia_marcescens	0.00010116972705141626	0	6.492321911094753e-08
Serratia_plymuthica	3.690769480777505e-05	0	0
Serratia_quinivorans	8.06267900904493e-05	0	0
Serratia_sp._M24T3	1.224078135665864e-05	0	1.1389090229598255e-07
Serratia_ureilytica	1.7395293195072362e-05	0	1.255783966363994e-08
Sharpea_azabuensis	5.869965177782361e-07	0	0
Shigella_boydii	0	0.0005016522023184491	0.00031568164635724426
Shigella_dysenteriae	0	0.0013760943659778101	0.0007430549308031724
Shigella_flexneri	0	0.0037407115958663366	0.002341569871161738
Shigella_genomosp._SF-2015	0	0.0001597914605130382	9.185211899689586e-05
Shigella_sonnei	0	0.005542906023876025	0.0016831015684775077
Shigella_sp.	0	0.00013336188619667404	7.846465959426194e-05
Shimwellia_pseudoproteus	1.824637971375553e-05	0.00014474555670850059	7.772740673889382e-05
Silvania_confinis	1.6015927052892563e-05	2.1845996227229468e-07	7.326739574454923e-08
Siphoviridae_sp._ct6662	0	0	2.1042038655904095e-06
Siphoviridae_sp._ctBtT10	0	0	2.408724249018653e-06
Siphoviridae_sp._ctC4e1	0	0	1.97193962261044e-06
Siphoviridae_sp._ctGFb30	2.6974552979882595e-06	0	0
Siphoviridae_sp._ctPAi1	0.00015218424473857362	6.971181722916715e-08	2.1042038655904084e-07
Siphoviridae_sp._ctj912	0	0	1.0670126398975082e-05
Siphoviridae_sp._cttkn18	1.012443630514643e-05	0	0
Siphoviridae_sp._cttqT1	0	0	6.649284215265693e-07
Slackia_exigua	1.0883525010193686e-05	0	0
Slackia_piriformis	0	1.394236344583344e-07	5.336261003137279e-07
Slackia_sp.	0	0	9.326061252987164e-06
Slackia_sp._CM382	1.746157153338443e-05	0	0
Solobacterium_moorei	1.4251539515722837e-06	0	0
Solobacterium_sp.	0	0	1.684363165011085e-05
Staphylococcus_aureus	2.3126913667233705e-06	4.543470606720882e-05	0.00010954090253545188
Staphylococcus_epidermidis	2.1092078265929835e-07	0	5.296444180342617e-06
Staphylococcus_haemolyticus	0	2.690056006019629e-07	1.93324514070206e-06
Staphylococcus_pseudintermedius	4.073361961258639e-06	3.9930483517530734e-05	1.3516392699782852e-05
Staphylococcus_sp._DORA_6_22	9.244889916817974e-06	0	1.7254471697841354e-06
Staphylococcus_sp._EG-SA-2	0	0	5.35022378227639e-07
Staphylococcus_sp._EG-SA-8	0	0	2.7065837957398204e-07
Staphylococcus_sp._GDY8P119P	0	0	1.9607354202092443e-07
Staphylococcus_warneri	0	9.75965441208341e-07	0
Stenotrophomonas_indicatrix	0	6.414577922443974e-05	0
Streptococcus_acidominimus	0	0	1.9119511813326513e-05
Streptococcus_agalactiae	0	1.0715254603314693e-07	3.862212940576587e-05
Streptococcus_alactolyticus	0	0	6.611121951610181e-07
Streptococcus_anginosus	1.9981041423709183e-05	1.5248161190392286e-06	4.3139245805578116e-05
Streptococcus_australis	0	9.45534267663605e-07	3.605917866154624e-05
Streptococcus_bouchesdurhonensis	0	2.0488777823626207e-07	2.289145951602448e-06
Streptococcus_chosunense	0	4.2023640848665357e-07	2.092822267639356e-06
Streptococcus_constellatus	0	5.893163930713106e-08	8.301120404459759e-07
Streptococcus_cristatus	0	1.0275711306676627e-06	1.1326491449267538e-05
Streptococcus_dysgalactiae	0	2.893231292605234e-07	1.3663767278973799e-05
Streptococcus_equinus	0	4.1535575591415013e-07	1.2379579674310829e-05
Streptococcus_gallolyticus	0	2.3332118419558007e-07	4.5616949716262415e-06
Streptococcus_gordonii	0	4.353197646431944e-07	2.3477189828811665e-05
Streptococcus_gwangjuense	5.058669177601054e-08	5.167285356105317e-07	3.1263920495524477e-06
Streptococcus_halichoeri	0	2.7554393117214945e-07	1.3880912351520108e-06
Streptococcus_halitosis	0	2.2564614524177812e-07	2.888513559997155e-06
Streptococcus_henryi	0	0	6.613436922384327e-07
Streptococcus_humanilactis	0	0	7.73309655925663e-07
Streptococcus_ilei	0	3.0574268208905575e-07	5.822782085300145e-06
Streptococcus_infantarius	0	3.93023605822342e-07	1.0283635741224873e-05
Streptococcus_infantis	3.486731551959878e-06	0.0009361407214700786	1.7740727070306426e-05
Streptococcus_intermedius	7.926322405667895e-08	1.3766600273842688e-06	7.431545601089442e-05
Streptococcus_koreensis	0	4.779572753170328e-07	8.571607798247912e-06
Streptococcus_lactarius	1.2212393076370928e-07	4.153378487318644e-06	0.0004839265009382787
Streptococcus_macedonicus	0	0	7.362835338962993e-07
Streptococcus_merionis	0	1.1099745655906231e-07	3.0152328891263347e-06
Streptococcus_minor	0	9.21582476335187e-07	7.926980977183762e-06
Streptococcus_mitis	5.091242567378256e-06	9.896832239514037e-05	0.0007258103788804547
Streptococcus_mutans	0	3.8291467071332036e-07	3.999900257226859e-06
Streptococcus_oralis	1.5501198532091282e-07	8.44805971486356e-06	6.536562462159507e-05
Streptococcus_parasanguinis	3.928061745365094e-06	2.3460351459703225e-05	0.0013216643313958738
Streptococcus_parasuis	0	0	3.0530468718486205e-07
Streptococcus_parauberis	0	5.200832146952355e-07	1.403314635100848e-05
Streptococcus_peroris	0	2.0630544545679745e-07	9.480488338252666e-06
Streptococcus_phage_EJ-1	0	0	6.991447059266576e-06
Streptococcus_phage_Javan326	0	0	6.936471034308083e-07
Streptococcus_phage_Javan367	0	0	2.3902298455884128e-06
Streptococcus_phage_MismyG	0	0	3.2665590362026093e-06
Streptococcus_pneumoniae	2.1325612662462307e-05	5.6095934665160905e-05	0.00044788773683861974
Streptococcus_pseudopneumoniae	3.8234320312170703e-07	1.066148101169637e-05	9.568234868500078e-05
Streptococcus_pseudoporcinus	0	3.74907230724e-07	1.1268455257116398e-05
Streptococcus_pyogenes	1.7143355592654592e-06	3.3299236967718715e-07	1.0794058684496265e-05
Streptococcus_respiraculi	0	2.3174468970777213e-07	3.6314186020165574e-06
Streptococcus_rubneri	0	0	4.436689174763492e-06
Streptococcus_ruminantium	0	0	1.8298148046566974e-06
Streptococcus_salivarius	1.621283051961002e-07	9.902176168616103e-05	0.0014503897751616676
Streptococcus_sanguinis	0	5.479836986611789e-07	1.8552435156327965e-05
Streptococcus_sciuri	0	1.6812850037622686e-07	2.3628304299657995e-06
Streptococcus_sp.	2.8165599977478675e-05	0.00013530491669692273	0.0019131848650253591
Streptococcus_sp._1001283B150225_161107_H12	0	0	8.330794439334152e-06
Streptococcus_sp._1013	0	9.037737569631165e-08	7.15412680278086e-07
Streptococcus_sp._1055	0	0	6.100065751762094e-07
Streptococcus_sp._10824	8.24127561384013e-08	2.6855577335592323e-07	0
Streptococcus_sp._11-4097	0	1.5813557851917816e-07	2.138537999138624e-06
Streptococcus_sp._116-D4	0	1.3293881425097008e-07	2.4802787107980163e-06
Streptococcus_sp._121	0	0	2.5536272677936376e-06
Streptococcus_sp._1343	0	1.8780678481451206e-07	7.13893432711235e-07
Streptococcus_sp._1453	0	4.3147364893302144e-07	2.3827338794063952e-06
Streptococcus_sp._1559	0	0	5.630829924703472e-07
Streptococcus_sp._1621	0	2.432497452251792e-07	8.654361673221065e-07
Streptococcus_sp._1969	0	3.301287666559e-07	1.4354226426356407e-06
Streptococcus_sp._202	0	0	7.601553364660108e-07
Streptococcus_sp._2106	2.9700062474698345e-08	3.1600187717327663e-07	1.6513037068378e-06
Streptococcus_sp._210928-DFI.4.42	0	0	2.2657038502787687e-06
Streptococcus_sp._22.1	0	1.1548220227862042e-07	3.91264026904451e-06
Streptococcus_sp._2342	2.729018898442674e-08	2.626373165928891e-07	1.0344536314351264e-06
Streptococcus_sp._2579	5.682340720045017e-08	1.9201575437918936e-07	1.7411100476608609e-06
Streptococcus_sp._3613	0	1.5661284966552634e-07	6.466881447300542e-07
Streptococcus_sp._3874	0	0	6.139347493855861e-07
Streptococcus_sp._449_SSPC	0	1.4209260117510822e-07	2.835960536201594e-06
Streptococcus_sp._4886	7.54201586478703e-08	6.928932136717223e-08	5.975275835240334e-07
Streptococcus_sp._53	0	4.4194221572032427e-07	3.1238576474783086e-06
Streptococcus_sp._5346	3.057573999237982e-08	8.346746386209378e-07	6.3701319671386684e-06
Streptococcus_sp._544	0	8.993468618791483e-08	3.74318364307784e-06
Streptococcus_sp._563	0	1.5243650700777893e-07	7.855258004069108e-07
Streptococcus_sp._596553	2.5396584034486866e-08	2.8757402265659115e-07	3.7295155383665474e-06
Streptococcus_sp._646	0	0	6.054200595733807e-07
Streptococcus_sp._68	0	5.865259274751753e-07	5.700528405225139e-06
Streptococcus_sp._714	5.295457947616424e-08	5.137500068036267e-07	4.2159600166395765e-06
Streptococcus_sp._79	0	3.455934286256951e-07	1.4009156724464436e-06
Streptococcus_sp._8854	0	1.1347630794623742e-07	2.1665187954233306e-06
Streptococcus_sp._959	0	3.308246279386614e-07	1.9064945557828479e-06
Streptococcus_sp._9903	0	1.0819625891719321e-07	1.3249359184742763e-06
Streptococcus_sp._A12	2.1928060335432727e-06	0	6.469393832077095e-06
Streptococcus_sp._C150	0	1.796419356077311e-05	0.0002574215329392365
Streptococcus_sp._CCUG_49591	0	1.9321060765846118e-07	8.312177507895603e-07
Streptococcus_sp._DD10	0	0	3.068511029941723e-06
Streptococcus_sp._DD11	0	2.8404318075983666e-07	3.3773752862470346e-06
Streptococcus_sp._DFI.7.26	0	0	2.777212105918941e-06
Streptococcus_sp._DORA_10	2.1335408469356792e-07	1.5043094666981118e-06	6.227390732462896e-06
Streptococcus_sp._F0442	0	3.194091932194436e-07	3.2573657502664904e-05
Streptococcus_sp._GMD1S	0	4.172532126125333e-08	5.693555843458016e-07
Streptococcus_sp._GMD2S	0	8.043183162602358e-07	1.993494532296949e-06
Streptococcus_sp._GMD4S	0	2.783480793912183e-07	1.1492451490495306e-06
Streptococcus_sp._GS001	0	0	5.389108570950953e-06
Streptococcus_sp._HF-1907	0	3.229587012876674e-07	1.795374896891018e-06
Streptococcus_sp._HF-2466	0	9.294908963888957e-08	3.574528006693183e-06
Streptococcus_sp._HMSC034B03	0	0	1.3052305499040857e-06
Streptococcus_sp._HMSC034E03	2.928076747505548e-08	2.421050405417666e-07	6.496071768155144e-07
Streptococcus_sp._HMSC056C01	0	6.965271373195119e-08	2.6407468803931764e-06
Streptococcus_sp._HMSC057G03	0	0	2.4737593832030616e-07
Streptococcus_sp._HMSC061E03	0	1.797600318487959e-07	1.023790323762749e-05
Streptococcus_sp._HMSC062D07	0	0	1.0323188195289702e-06
Streptococcus_sp._HMSC063B03	0	8.224991385311814e-08	6.315881438749412e-07
Streptococcus_sp._HMSC064D12	0	1.6180393497616813e-07	2.60171956802283e-06
Streptococcus_sp._HMSC064H09	0	3.3863947283530446e-07	3.59650959684256e-06
Streptococcus_sp._HMSC065C01	0	0	2.7842175193580553e-06
Streptococcus_sp._HMSC065E03	0	8.749544407334248e-08	4.097451512799937e-06
Streptococcus_sp._HMSC068F04	0	1.5978117507269922e-07	3.284135970674386e-06
Streptococcus_sp._HMSC070B10	0	7.397369127887393e-07	3.0092619763831535e-06
Streptococcus_sp._HMSC072D03	0	2.367553437358256e-07	5.64677875529171e-06
Streptococcus_sp._HMSC072D07	0	4.5872097016229786e-07	0
Streptococcus_sp._HMSC073D05	0	1.8742193484562983e-07	1.9023666079808621e-06
Streptococcus_sp._HMSC073F11	0	3.8683394895841794e-07	2.299949625471771e-06
Streptococcus_sp._HMSC074F05	0	6.723251275710159e-07	9.463892066838334e-06
Streptococcus_sp._HMSC076C09	0	1.7454561871119737e-07	1.8903525023467105e-06
Streptococcus_sp._HMSC078D09	0	1.737883236350878e-07	1.1607541956120764e-05
Streptococcus_sp._HMSC078H12	0	7.172563500524628e-07	7.933335169031875e-06
Streptococcus_sp._HMSC10E12	0	2.612334164300993e-07	2.4698209772582186e-06
Streptococcus_sp._HMSC34B10	0	1.8362510650075552e-07	8.192655846943764e-06
Streptococcus_sp._HSISM1	0	7.672978540660011e-08	5.38838259531991e-06
Streptococcus_sp._HSISS2	0	4.36246431796362e-06	6.963627874658069e-05
Streptococcus_sp._HSISS3	1.352644149662892e-07	7.398794126991938e-06	0.00010759776145625065
Streptococcus_sp._IMAU_99161	2.94721825194753e-07	8.058103429923544e-06	0.0011003342673057824
Streptococcus_sp._IMAU_99199	0	5.875402174135637e-07	6.079760308061714e-06
Streptococcus_sp._KR	0	4.626116603975206e-07	0
Streptococcus_sp._LPB0220	0	5.8034203175550295e-08	2.9335521424688647e-07
Streptococcus_sp._LPB0406	0	4.888369009375258e-07	4.230887239055687e-06
Streptococcus_sp._LQJ-218	0	6.264902194660234e-07	3.6939234380239465e-06
Streptococcus_sp._M143	1.0636176219571458e-07	3.78355227650077e-07	7.676519374173521e-07
Streptococcus_sp._M334	1.966140039450331e-07	3.9350839636654166e-06	1.870330826107549e-05
Streptococcus_sp._Marseille-P8640	0	0	6.60572834508615e-07
Streptococcus_sp._Marseille-Q0941	0	7.501887760520209e-07	6.45403823817389e-06
Streptococcus_sp._Marseille-Q2617	2.647728973808212e-08	1.0912782144680253e-06	1.020416244735668e-05
Streptococcus_sp._Marseille-Q3533	0	0	6.663830013661305e-07
Streptococcus_sp._Marseille-Q3604	0	1.4720263552253338e-07	5.391068716239614e-06
Streptococcus_sp._Marseille-Q5112	0	1.3371623421734998e-07	9.753989848682248e-07
Streptococcus_sp._Marseille-Q5619	4.731682956995667e-08	3.6164444525296875e-07	4.69081227898842e-06
Streptococcus_sp._Marseille-Q5855	8.298140861399162e-08	1.0311047016184003e-06	5.31223895270294e-06
Streptococcus_sp._Marseille-Q5986	7.235073358661974e-08	2.973193420960219e-07	2.322281941853739e-06
Streptococcus_sp._Marseille-Q6470	0	2.6321218861720886e-07	1.1276910711199277e-06
Streptococcus_sp._Marseille-Q6488	0	5.193830752182355e-07	3.0513852161544923e-06
Streptococcus_sp._NM	0	3.639852703529637e-07	1.4668476620139417e-06
Streptococcus_sp._NPS_308	0	0	5.519614683130514e-07
Streptococcus_sp._SK140	0	7.655851356417468e-08	3.5022424684640987e-06
Streptococcus_sp._SK643	3.737034887957535e-08	4.4294321809430245e-07	2.397881496482573e-06
Streptococcus_sp._SM3	0	6.711711473172525e-07	3.5076951624493293e-06
Streptococcus_sp._SM5	0	9.448543822796215e-08	5.638324940177444e-06
Streptococcus_sp._SPS1	0	2.8422075997699304e-07	1.7053933798869418e-06
Streptococcus_sp._ST2	0	0	9.105352955831383e-07
Streptococcus_sp._ST22-14	0	0	6.7867588678176e-07
Streptococcus_sp._SV1	0	3.132256993310527e-07	3.649360157864446e-06
Streptococcus_sp._UMB0029	6.654719880694441e-08	6.113763650044613e-08	7.890869014750955e-06
Streptococcus_sp._UMB1203	0	3.317658162367783e-07	2.8751998593016543e-06
Streptococcus_sp._UMB1385	0	5.138309224981315e-07	0
Streptococcus_sp._VTCC_12812	0	3.0758239244071076e-06	3.822003416886646e-05
Streptococcus_sp._VTCC_12813	0	3.0590811561871866e-06	3.7870288806221846e-05
Streptococcus_sp._VTCC_12814	0	1.2118480190186752e-05	0.00018391156891721096
Streptococcus_sp._XMC	0	0	1.1836272636485019e-06
Streptococcus_sp._ZB199	0	1.2426889158242844e-07	6.4193313289340705e-06
Streptococcus_sp._bf_0095	0	0	8.560591593156529e-07
Streptococcus_sp._caviae	0	0	1.6370527096033552e-05
Streptococcus_sp._k-378	5.250770538775779e-08	2.5361792835751907e-07	2.3817480859330956e-06
Streptococcus_sp._k-432	0	0	5.894048879120169e-07
Streptococcus_sp._k-628	2.7171017853490373e-08	4.701180558581303e-07	4.292164522398967e-06
Streptococcus_sp._oral_taxon_056	0	0	7.559780306268291e-07
Streptococcus_sp._oral_taxon_071	0	0	3.079002115834683e-06
Streptococcus_suis	1.009899780866653e-05	1.27040135483236e-06	4.8402101520825134e-05
Streptococcus_symci	0	1.7589303311045226e-07	1.800287253691415e-06
Streptococcus_thermophilus	0	5.572842564515077e-06	0.00011453571216100492
Streptococcus_timonensis	0	1.1263781305993522e-07	9.066389069473289e-07
Streptococcus_toyakuensis	3.870707986593656e-08	8.684487494070479e-07	4.7740182056570945e-06
Streptococcus_troglodytae	0	2.0944260300251131e-07	3.0854368450357967e-06
Streptococcus_vestibularis	0	3.6593082544817787e-06	5.242993977637958e-05
Streptococcus_vulneris	0	2.6361710882898894e-07	1.9750292001376295e-06
Streptococcus_xiaochunlingii	0	3.773180866529182e-08	6.302501630571327e-06
Streptomyces_shenzhenensis	1.7383168128355238e-05	0	0
Streptomyces_sp._CB02460	9.025796574185872e-07	0	0
Stutzerimonas_stutzeri	7.650396481609838e-07	0	1.3212349055786637e-06
Subdoligranulum_sp.	8.519509261390231e-07	0	0
Subdoligranulum_sp._AF14-43	0	0	6.724574435163993e-06
Subdoligranulum_sp._AM16-9	1.2342392032245457e-06	0	0
Subdoligranulum_sp._APC924/74	8.034642595155241e-07	0	0
Subdoligranulum_variabile	3.912304698844969e-07	0	9.501857491670425e-06
Sutterella_wadsworthensis	2.9488924589807116e-07	0	4.492159456246849e-07
Syntrophomonas_sp.	2.8600794852366068e-06	0	0
Tannerella_sp.	0	1.0806498867285895e-05	0
Tannerella_sp._AM09-19	0	0.0001366571875702968	0
Tessaracoccus_sp._OH4464_COT-324	0	0	8.867499729014274e-07
Tetragenococcus_koreensis	0	0	3.444424877696777e-06
Thalassolituus_maritimus	4.786279298807156e-07	1.4657356443055673e-07	2.809234456172478e-06
Thermobifida_sp.	0	8.047550475986269e-06	9.570720609171773e-05
Thomasclavelia_ramosa	0	2.7758657494146016e-06	1.192205185330324e-05
Trabulsiella_odontotermitis	1.9389905714342162e-05	6.141553484817543e-07	0
Treponema_sp.	1.2710447800071248e-06	0	0
Triavirus_st30	0	0	3.634089965002142e-07
Trueperella_bernardiae	6.4587847302352755e-06	0	1.5024312228173226e-06
Trueperella_pyogenes	6.3271522172120004e-06	3.05348528966117e-07	4.674486962687951e-06
Turicimonas_muris	0	5.2372974078754925e-05	0
Tyzzerella_sp.	6.145346260196843e-07	0	0
Varibaculum_cambriense	7.597450142196556e-06	0	4.529131985024753e-05
Varibaculum_vaginae	5.83777167987399e-07	0	0
Veillonella_agrestimuris	5.237330078961604e-05	0	9.459959324078704e-06
Veillonella_atypica	6.502392412419988e-05	0	1.980488184952287e-05
Veillonella_caviae	3.935307832342556e-05	1.3141078190325768e-07	1.7025454659759698e-05
Veillonella_denticariosi	4.5394311409267316e-05	0	2.5386059654619542e-05
Veillonella_dispar	0.0008401038142805003	6.927260731479184e-07	0.00018269286067053818
Veillonella_fallax	2.321489477711276e-05	0	4.430778805394067e-06
Veillonella_hominis	0.00010962209412533847	0	1.4947446432965197e-06
Veillonella_infantium	1.1890081421124993e-05	0	5.071634656661324e-06
Veillonella_nakazawae	7.03805067182134e-05	6.646940712548504e-08	7.483506136355364e-06
Veillonella_parvula	0.012712149070677902	8.36414119339616e-07	0.001722906869955582
Veillonella_rodentium	2.3690421681693312e-05	0	3.807408380676325e-06
Veillonella_rogosae	0.0001037524568323398	0	1.583558297867304e-05
Veillonella_sp.	0.006761104284253097	0.00013572146200995926	0.001127618809454149
Veillonella_sp._3_1_44	0.0008723141583933865	1.8146046458250072e-07	0.00012810547749997033
Veillonella_sp._6_1_27	0.000412035212402479	7.281998742409822e-08	6.348087688734709e-05
Veillonella_sp._AF13-2	0.00027701152841691707	0	4.341445189468779e-05
Veillonella_sp._AF36-20BH	8.624086113985349e-05	0	1.1600901170609282e-05
Veillonella_sp._AF42-16	4.041497822570272e-05	0	6.00155537316221e-06
Veillonella_sp._AM51-8BH	9.464992875523403e-06	0	8.260966231892987e-07
Veillonella_sp._AS16	1.622299605298929e-05	0	5.11115385904849e-06
Veillonella_sp._CHU110	1.0062686710906134e-05	0	2.3636262599782678e-06
Veillonella_sp._DORA_A_3_16_22	7.392400770002237e-05	0	9.335211347494679e-06
Veillonella_sp._DORA_B_18_19_23	0.00014585895978093643	1.0064029952098075e-08	2.883850988133356e-06
Veillonella_sp._Ds1651	1.4736733173241036e-05	0	1.813533061334677e-06
Veillonella_sp._ICM51a	1.6457604966987884e-05	0	0
Veillonella_sp._S12025-13	1.830451999847569e-05	0	2.5530310995213308e-06
Veillonella_sp._S13053-19	1.4819766600775487e-05	0	3.6283555670762395e-06
Veillonella_sp._S13054-11	0.00018564851892872997	1.0402855346299733e-08	1.7072457761255685e-05
Veillonella_sp._T11011-6	3.943791481609225e-05	0	4.386736833028487e-06
Veillonella_sp._T14073-2	6.526732019339796e-05	0	4.025420635569293e-06
Veillonella_sp._oral_taxon_158	6.588923865509286e-05	0	3.833547944642759e-06
Veillonella_tobetsuensis	2.2316432453477882e-05	0	2.3065212069016534e-06
Vescimonas_coprocola	4.924636482180106e-06	0	0
Vescimonas_fastidiosa	1.4879346897721873e-05	0	0
Vibrio_alginolyticus	0	0.0001618075903436274	9.816881069243663e-05
Vibrio_cholerae	0	1.1909102109982725e-07	4.792908804955931e-07
Vibrio_parahaemolyticus	0	4.6192880911448177e-07	0
Weissella_paramesenteroides	0	0	1.4829607714946915e-06
Winkia_neuii	1.077798440355108e-05	0	2.4600266369097267e-06
Winkia_sp._ACRQY	9.194315911863076e-07	0	0
Xanthomonas_citri	0	6.38099218334563e-07	0
Xanthomonas_vasicola	0	0	4.610354119145929e-07
Xylanimonas_cellulosilytica	0	9.057884039309854e-07	1.6899326695187435e-05
Yeguia_hominis	7.27738372918047e-07	0	0
Yersinia_aldovae	1.6878602553241074e-05	0	0
Yersinia_bercovieri	1.486103825184881e-05	0	0
Yersinia_enterocolitica	5.004114736058786e-05	0	0
Yersinia_intermedia	1.4680100724491402e-05	0	0
Yersinia_pseudotuberculosis	0	0.00031245554113534845	0
Yokenella_regensburgei	3.123558201248971e-05	0.000171303811662174	9.617115304408227e-05
Zoogloea_oleivorans	0	0	1.9171635219823724e-07
[Clostridium]_innocuum	8.749468912543003e-07	4.647454481944473e-08	2.6915415403911856e-05
[Clostridium]_nexile	1.2580179090453964e-06	1.3244889862729359e-06	0.00010618445896052498
[Clostridium]_symbiosum	2.8028797792929378e-06	0	9.177638996525769e-06
[Enterobacter]_lignolyticus	2.8631643681994073e-05	0	0
[Eubacterium]_siraeum	0	3.1094193897578354e-07	9.6197814672058e-07
[Eubacterium]_sulci	8.795129170211224e-06	0	2.0040036815146704e-08
[Pasteurella]_mairii	0	0	3.85267310637606e-07
[Ruminococcus]_gnavus	9.661992887954568e-07	0.0004021752166845127	0.019151775776881007
[Ruminococcus]_lactaris	0	0	2.5538081345252232e-05
[Ruminococcus]_torques	0	5.557814377386764e-07	5.022582697874157e-05
bacterium	0.00013869776812036402	2.8870550569655055e-08	2.2766755178511764e-05
bacterium_1XD42-54	0	0	4.7993459963436094e-06
bacterium_210702-DFI.5.13	9.124261111551038e-07	0	0
bacterium_210820-DFI.6.38	6.810218501906669e-07	0	0
bacterium_210928-DFI.3.100	9.491827196344167e-07	0	0
bacterium_D16-54	0	0	5.801837784871138e-06
bacterium_TM473	0	2.0355023190949714e-07	5.136917345532413e-06
butyrate-producing_bacterium_SM4/1	0	0	4.779613692705662e-06
uncultured_Acidaminococcus_sp.	0	3.697068244701627e-05	0
uncultured_Actinomyces_sp.	5.588095040388279e-07	5.126454289531417e-06	3.529457290594577e-05
uncultured_Adlercreutzia_sp.	1.0040626276384157e-05	0	8.72731541346883e-06
uncultured_Alistipes_sp.	0.00022900248139947648	3.048730140155576e-08	3.067461635171793e-08
uncultured_Anaerostipes_sp.	0	1.249479565637533e-07	4.530037400072971e-06
uncultured_Arthrobacter_sp.	0	1.4290922531979278e-07	5.392022405575424e-07
uncultured_Bacteroides_sp.	0.0009583737061955582	0.0016634870087998278	5.036814330658927e-06
uncultured_Bifidobacterium_sp.	1.074901217598778e-05	0	0.000195874171313077
uncultured_Blautia_sp.	0	4.304865967991982e-07	5.05586752050953e-05
uncultured_Campylobacter_sp.	0.003953930376908644	3.642948141532724e-07	8.72911518834464e-07
uncultured_Cellulosilyticum_sp.	9.542309312445852e-07	0	0
uncultured_Clostridium_sp.	9.271446665139142e-06	3.5358983584278636e-07	5.133084344060299e-06
uncultured_Collinsella_sp.	1.1603413046584813e-06	0	0
uncultured_Coprococcus_sp.	0	0	6.829750704634872e-06
uncultured_Dubosiella_sp.	0	0	4.818093362131064e-06
uncultured_Duncaniella_sp.	0	4.985585359594951e-05	0
uncultured_Eggerthella_sp.	1.0593666093736639e-05	1.0745459563632334e-06	0.00014910880058192558
uncultured_Enterococcus_sp.	0	3.8386845084550003e-07	1.4585920667233504e-05
uncultured_Fusobacterium_sp.	0	6.0548002578402935e-06	0
uncultured_Gemmiger_sp.	2.234211343955289e-06	0	0
uncultured_Haemophilus_sp.	0.00010175535663902661	0	0.0002922396268539752
uncultured_Lactobacillus_sp.	0	0	7.56273649895182e-05
uncultured_Lawsonella_sp.	7.284483615745525e-07	0	0
uncultured_Lentilactobacillus_sp.	3.5337344617509956e-06	0	3.0904983840030915e-05
uncultured_Mediterraneibacter_sp.	0	1.4027899417893768e-07	2.5699624396081903e-05
uncultured_Microbacterium_sp.	7.006483119861729e-07	0	0
uncultured_Muribaculum_sp.	0	0	1.9947366124672078e-07
uncultured_Neisseria_sp.	0	0	8.169045824799104e-07
uncultured_Olegusella_sp.	7.180519242302413e-07	0	0
uncultured_Parabacteroides_sp.	0.013423087523173663	5.435876224277927e-05	5.612937496555545e-06
uncultured_Paraprevotella_sp.	0	4.134172037760766e-05	0
uncultured_Phascolarctobacterium_sp.	1.6080101147275758e-05	0	0
uncultured_Prevotella_sp.	0.0007611381915583274	0.00018541175521055974	2.827382166959773e-07
uncultured_Rikenella_sp.	0	2.6648176596706154e-05	0
uncultured_Rothia_sp.	9.20198287855104e-06	4.576003303305906e-05	0.00036953567419680065
uncultured_Ruminococcus_sp.	0	5.252766339278736e-07	5.034494720638884e-05
uncultured_Senegalimassilia_sp.	2.2767703162190808e-05	0	0
uncultured_Slackia_sp.	0	0	9.747584758982914e-06
uncultured_Streptococcus_sp.	1.3405943988349578e-06	7.860189822036143e-05	0.0026133201135236806
uncultured_Tessaracoccus_sp.	2.2090519840648403e-07	0	2.7225990844720085e-07
uncultured_Varibaculum_sp.	2.7739745489105346e-06	0	0
uncultured_Variovorax_sp.	0	0	6.875790664683014e-07
uncultured_Veillonella_sp.	0.0024842657790635565	3.876599876033414e-07	0.0003719289406999552
uncultured_actinobacterium_HF0500_35G12	1.5176007532803179e-06	5.576945378333378e-08	2.117014258724123e-05
uncultured_bacterium	0.0001304114596182871	0.000752853532111067	0.0011820442816140233
uncultured_bacterium_(gcode_4)	0	9.448543822796215e-08	4.254201699605513e-07
uncultured_bacterium_Contig1230	0	0.00013437052021644818	6.719739380290673e-05

## Sheet: Table S2
Table S2. Bacterial strains used in this study
Strain name	Relevant informationa	Reference or source
Escherichia coli DH5α	F- φ80lacZΔM15 Δ(lacZYA-argF) U169 endA1 recA1 hsdR17(rk-,mk+) supE44λ- thi-1 gyrA96 relA1 phoA	Sangon Biotech, Cat. No. B528413
Bifidobacterium dentium LFYP24	Wild-type strain isolated from infant feces (USA)	Feng et al.
Bifidobacterium pseudocatenulatum LFYP29	Wild-type strain isolated from infant feces (USA)	Feng et al.
Bifidobacterium adolescentis LFYP80	Wild-type strain isolated from infant feces (USA)	Feng et al.
Bifidobacterium breve LFYP81	Wild-type strain isolated from infant feces (USA)	Feng et al.
Bifidobacterium longum subsp. longum LFYP82	Wild-type strain isolated from infant feces (USA)	Feng et al.
Bifidobacterium bifidum JCM 1254	Wild-type strain	CICC
Bifidobacterium longum subsp. infantis ATCC 15697	Wild-type strain	CICC
Bifidobacterium breve GZX43	Wild-type strain isolated from infant feces (China)	This paper
B. breve GZX43 ΔpyrE	5-FOAr Ura- Sps; ΔpyrE	This paper
B. breve GZX43/pALox-ΔGE001229	Spr Cms; transformants containing pALox-ΔGE001229	This paper
B. breve GZX43/pALox-ΔGE001229, pBCre	Spr Cmr; transformants containing pALox-ΔGE001229 and pBCre	This paper
B. breve GZX43 GE001229::pALox-ΔGE001229/pBCre	Spr Cmr; first-crossover integrant of pALox-ΔGE001229 into the chromosomal GE001229 locus, containing pBCre	This paper
B. breve GZX43 ΔGE001229	Sps; ΔGE001229	This paper
a 5-FOAr, resistant to 5-fluoroorotic acid; Ura-, uracil auxotrophy; Spr, spectinomycin resistance; Sps, spectinomycin sensitivity; Cmr, chloramphenicol resistance; Cms, chloramphenicol sensitivity.

## Sheet: Table S3
Table S3. Primers and plasmids used in this study
Plasmids	Relevant informationa	Reference or source
pMDY23	Spr；Shuttle vector derived from pDP870, containing replicons for E. coli and Bifidobacterium, and a Spr gene	Feng et al.
pLF103	Cmr; Source of the Cmr gene	Feng et al.
pElectro-4.3kb	Spr；4.3-kb shuttle vector used to evaluate transformation efficiency in Bifidobacterium	This study
pElectro-5.2kb	Spr；5.2-kb shuttle vector used to evaluate transformation efficiency in Bifidobacterium	This study
pElectro-6.6kb	Spr；6.6-kb shuttle vector used to evaluate transformation efficiency in Bifidobacterium	This study
pElectro-7.6kb	Spr；7.6-kb shuttle vector used to evaluate transformation efficiency in Bifidobacterium	This study
pSUC43-ΔGE000081	Spr；Suicide vector with the Spr gene inserted between 500-bp upstream and downstream regions of GE000081	This study
pSUC43-ΔGE001410	Spr；Suicide vector with the Spr gene inserted between 500-bp upstream and downstream regions of GE001410	This study
pKO43-ΔpyrE	Spr；Shuttle vector carrying 500-bp upstream and downstream regions of the pyrE gene for gene deletion	This study
pALox-ΔGE001229	Spr；Shuttle vector carrying 500-bp upstream and downstream regions of GE001229 and a Spr marker, all flanked by two directly oriented loxP sites; the Bifidobacterium replicon lies outside the excisable cassette	This study
pBCre	Cmr; Shuttle vector carrying the same Bifidobacterium replicon as pALox-ΔGE001229 to ensure incompatibility, and expressing Cre recombinase under a strong promoter for excision of the loxP-flanked region in pALox-ΔGE001229	This study
a Spr, spectinomycin resistance; Cmr,chloramphenicol resistance.
Primer No	Targeta	Primer name	Orientation	Sequence (5¢®3¢)b	Templatec
1	Conserved regions of the bacterial 16S rRNA gene	27-F	Forward	AGAGTTTGATCCTGGCTCAG	Bacterial genomic DNA
2		1492-R	Reverse	TACGGYTACCTTGTTACGACTT
3	Replicon for Bifidobacterium (for pElectro-4.3kb)	pElectro4.3-1-F	Forward	AACAATAAACCCTTGCATAGGGGGATC	pMDY23
4		pElectro4.3-1-R	Reverse	ATGACTAGTGAGCGAAGTCGGCGGCTTTTCTG
5	Spr gene and replicon for E. coli (for pElectro-4.3kb)	pElectro4.3-2-F	Forward	GCCGCCGACTTCGCTCACTAGTCATATGCTGTCAGACC	pMDY23
6		pElectro4.3-2-R	Reverse	TCCCCCTATGCAAGGGTTTATTGTTTTC
7	Replicon for Bifidobacterium, Spr gene, and replicon for E. coli (for pElectro-5.2kb)	pElectro5.2-1-F	Forward	CGATTCCAAGACCTCACTAGTCATATGCTGTCAGACC	pMDY23
8		pElectro5.2-1-R	Reverse	CACGGGTTCGAACGAAGTCGGCGGCTTTTCTG
9	900 bp non-coding intergenic sequences (for pElectro-5.2kb)	pElectro5.2-2-F	Forward	GCCGCCGACTTCGTTCGAACCCGTGAAGATTTGC	B. breve GZX43 genome (WT)
10		pElectro5.2-2-R	Reverse	TATGACTAGTGAGGTCTTGGAATCGTCTTGTTGGTATG
11	Replicon for Bifidobacterium, Spr gene, and replicon for E. coli (for pElectro-6.6kb)	pElectro6.6-1-F	Forward	CGATTCCAAGACCTCACTAGTCATATGCTGTCAGACC	pMDY23
12		pElectro6.6-1-R	Reverse	AGCACAGCAATACGAAGTCGGCGGCTTTTCTG
13	900 bp non-coding intergenic sequences (for pElectro-6.6kb)	pElectro6.6-2-F	Forward	ATATGCGAGGCAGTTCGAACCCGTGAAGATTTGC	B. breve GZX43 genome (WT)
14		pElectro6.6-2-R	Reverse	TATGACTAGTGAGGTCTTGGAATCGTCTTGTTGGTATG
15	750 bp non-coding intergenic sequences (for pElectro-6.6kb)	pElectro6.6-3-F	Forward	CATATTGGAAATCCAGAACGTAAAAATCTCTCCGGTTC	B. breve GZX43 genome (WT)
16		pElectro6.6-3-R	Reverse	CACGGGTTCGAACTGCCTCGCATATTTTTCTCAC
17	650 bp non-coding intergenic sequences (for pElectro-6.6kb)	pElectro6.6-4-F	Forward	GCCGCCGACTTCGTATTGCTGTGCTGTGCTAGC	B. breve GZX43 genome (WT)
18		pElectro6.6-4-R	Reverse	TTTTACGTTCTGGATTTCCAATATGACGTGGCTGC
19	Replicon for Bifidobacterium, Spr gene, and replicon for E. coli (for pElectro-7.6kb)	pElectro7.6-1-F	Forward	GGGGAGCTGTCTTCTCACTAGTCATATGCTGTCAGACC	pMDY23
20		pElectro7.6-1-R	Reverse	GCGCACATTGGGCGAAGTCGGCGGCTTTTCTG
21	845 bp non-coding intergenic sequences (for pElectro-7.6kb)	pElectro7.6-2-F	Forward	AGTATCATGAAACCGAAGCACCATCCATTTCACG	B. breve GZX43 genome (WT)
22		pElectro7.6-2-R	Reverse	ATGACTAGTGAGAAGACAGCTCCCCTCTTCAGAAG
23	1355 bp non-coding intergenic sequences (for pElectro-7.6kb)	pElectro7.6-3-F	Forward	ACCACATGATGTCGCAGGCCGATAATTGCTGAGAC	B. breve GZX43 genome (WT)
24		pElectro7.6-3-R	Reverse	GATGGTGCTTCGGTTTCATGATACTCGCCAAGTGACC
25	1100 bp non-coding intergenic sequences (for pElectro-7.6kb)	pElectro7.6-4-F	Forward	GCCGCCGACTTCGCCCAATGTGCGCGCAATATGAG	B. breve GZX43 genome (WT)
26		pElectro7.6-4-R	Reverse	TTATCGGCCTGCGACATCATGTGGTCGCATTGAGG
27	Replicon for E. coli (for pSUC43-ΔGE000081 )	pSUC43-ΔGE000081-1-F	Forward	TCCTGATGGAATCCATATGCTGTCAGACCAAGTTTAC	pMDY23
28		pSUC43-ΔGE000081-1-R	Reverse	CGTCCACATCGGCTCACTGACTCGCTGCGCTC
29	Upstream region of GE000081 (for pSUC43-ΔGE000081 )	pSUC43-ΔGE000081-2-F	Forward	GCGAGTCAGTGAGCCGATGTGGACGGATTCCTCATCG	B. breve GZX43 genome (WT)
30		pSUC43-ΔGE000081-2-R	Reverse	CTGCAGGAATTCAGTGCACTCCGTTGCAAGCCATG
31	Spr gene (for pSUC43-ΔGE000081 )	pSUC43-ΔGE000081-3-F	Forward	AACGGAGTGCACTGAATTCCTGCAGCTGGCGAATG	pMDY23
32		pSUC43-ΔGE000081-3-R	Reverse	TGATGGTTGTGGCCCCTATGCAAGGGTTTATTG
33	Downstream region of GE000081 (for pSUC43-ΔGE000081 )	pSUC43-ΔGE000081-4-F	Forward	CCTTGCATAGGGGCCACAACCATCAAGACGACAACTC	B. breve GZX43 genome (WT)
34		pSUC43-ΔGE000081-4-R	Reverse	TGACAGCATATGGATTCCATCAGGAACGTCATGGAAG
35	Replicon for E. coli (for pSUC43-ΔGE001410 )	pSUC43-ΔGE001410-1-F	Forward	GCTTCTTTCTTTACATATGCTGTCAGACCAAGTTTAC	pMDY23
36		pSUC43-ΔGE001410-1-R	Reverse	CCAGTGCAGCACCTCACTGACTCGCTGCGCTC
37	Upstream region of GE001410 (for pSUC43-ΔGE001410 )	pSUC43-ΔGE001410-2-F	Forward	GCGAGTCAGTGAGGTGCTGCACTGGCATAACGAC	B. breve GZX43 genome (WT)
38		pSUC43-ΔGE001410-2-R	Reverse	CTGCAGGAATTCATCAGCATCAAAAGGAGGCTTGATC
39	Spr gene (for pSUC43-ΔGE001410 )	pSUC43-ΔGE001410-3-F	Forward	TTTTGATGCTGATGAATTCCTGCAGCTGGCGAATG	pMDY23
40		pSUC43-ΔGE001410-3-R	Reverse	AAGTACTAATCGCCCCTATGCAAGGGTTTATTG
41	Downstream region of GE001410 (for pSUC43-ΔGE001410 )	pSUC43-ΔGE001410-4-F	Forward	CCTTGCATAGGGGCGATTAGTACTTCCTTAATTGCTCC	B. breve GZX43 genome (WT)
42		pSUC43-ΔGE001410-4-R	Reverse	TGACAGCATATGTAAAGAAAGAAGCCCAGTGCAAC
43	Replicon for Bifidobacterium (for pKO43-ΔpyrE )	pKO43-ΔpyrE-1-F	Forward	AAGGCCAAATCAGATCCTCTAGAGTCGCGCCATTG	pMDY23
44		pKO43-ΔpyrE-1-R	Reverse	GTCTGACAGCATATAAGCTTGCATGCCTGCAGG
45	Spr gene and replicon for E. coli (for pKO43-ΔpyrE )	pKO43-ΔpyrE-2-F	Forward	CATGCAAGCTTATATGCTGTCAGACCAAGTTTACTC	pMDY23
46		pKO43-ΔpyrE-2-R	Reverse	GATTTCCAGCATCCCCCTATGCAAGGGTTTATTG
47	Upstream region of pyrE (for pKO43-ΔpyrE )	pKO43-ΔpyrE-3-F	Forward	CTTGCATAGGGGGATGCTGGAAATCAACGTCAGCTG	B. breve GZX43 genome (WT)
48		pKO43-ΔpyrE-3-R	Reverse	GATTGAAGACGAGATTTACCTCCAGGTCTGTCCTGTG
49	Downstream region of pyrE (for pKO43-ΔpyrE )	pKO43-ΔpyrE-4-F	Forward	CTGGAGGTAAATCTCGTCTTCAATCTAAAACCAAAAGC	B. breve GZX43 genome (WT)
50		pKO43-ΔpyrE-4-R	Reverse	ACTCTAGAGGATCTGATTTGGCCTTCTGGAGAC
51	Replicon for Bifidobacterium and lox66 (for pALox-ΔGE001229 )	pALox-ΔGE001229-1-F	Forward	ATCCTCTAGCTAGCGTCGACataacttcgtatagcatacattatacgaacggtaGCGCCATTGGGGAAGAAGAC	pMDY23
52		pALox-ΔGE001229-1-R	Reverse	TATGACTAGTGAGGCCTGCATAAGCTTGCATG
53	Replicon for E. coli (for pALox-ΔGE001229)	pALox-ΔGE001229-2-F	Forward	GCTTATGCAGGCCTCACTAGTCATATGCTGTCAGACC	pMDY23
54		pALox-ΔGE001229-2-R	Reverse	GGTATTAATTGCGTTGCGCTCACTG
55	Spr gene and lox71 (for pALox-ΔGE001229)	pALox-ΔGE001229-3-F	Forward	AGCGCAACGCAATTAAtaccgttcgtatagcatacattatacgaagttatTGTGAGTTAGCTCACTCATTAGG	pMDY23
56		pALox-ΔGE001229-3-R	Reverse	CGTGCCGATGCCGGATCCCCCTATGCAAGGGTTTATTG
57	Upstream region of GE001229 (for pALox-ΔGE001229)	pALox-ΔGE001229-4-F	Forward	CATAGGGGGATCCGGCATCGGCACGATCATGAAG	B. breve GZX43 genome (WT)
58		pALox-ΔGE001229-4-R	Reverse	TATAGCCGAGGAGGGAGTACCTTTCGTATTACGTTTC
59	Downstream region of GE001229 (for pALox-ΔGE001229)	pALox-ΔGE001229-5-F	Forward	GAAAGGTACTCCCTCCTCGGCTATACGTGACCTGC	B. breve GZX43 genome (WT)
60		pALox-ΔGE001229-5-R	Reverse	GTCGACGCTAGCTAGAGGATCATGGTGAAATGCTGCGCTCGAC
61	Replicon for Bifidobacterium (for pBCre)	pBCre-1-F	Forward	ATTCTCACGCATGCGCCATTGGGGAAGAAGACCAG	pMDY23
62		pBCre-1-R	Reverse	TGCAAGTCAGCGAAAGCTTGCATGCCTGCAGGTC
63	Strong promoter pBL1363 (for pBCre)	pBCre-2-F	Forward	GCATGCAAGCTTTCGCTGACTTGCATGCCG	B. longum subsp. longum NCC2705 genome (WT)
64		pBCre-2-R	Reverse	TCAGTAAATTGGATACCATGTAATTCTCCCTTGTAGGGTG
65	cre recombinase gene (for pBCre)	pBCre-3-F	Forward	AATTACATGGTATCCAATTTACTGACCGTACACC	Enterobacteria phage P1
66		pBCre-3-R	Reverse	TGACAGCATATGCTAATCGCCATCTTCCAGCAG
67	Replicon for E. coli (for pBCre)	pBCre-4-F	Forward	AGATGGCGATTAGCATATGCTGTCAGACCAAGTTTAC	pMDY23
68		pBCre-4-R	Reverse	TTCGCTGACTTGAGCTCACTCAAAGGCGGTAATACG
69	Cmr gene (cat)	pBCre-5-F	Forward	CTTTGAGTGAGCTCAAGTCAGCGAACTAGTACCG	pLF103
70		pBCre-5-R	Reverse	TCCCCAATGGCGCATGCGTGAGAATGTTACAGTCTATC
71	Genomic region encompassing 500 bp upstream and downstream of GE000081	GE000081 left-F	Forward	GAAGACCACGTTCGGCCAAAAG	B. breve GZX43 genome (WT, SCO, and DCO)
72		GE000081 right-R	Reverse	GAGGATTCATGAGCATCCACATCAC
73	Genomic region encompassing 500 bp upstream and downstream of GE001410	GE001410 left-F	Forward	GGCAAGCCGATTCTCGGTGTATG	B. breve GZX43 genome (WT, SCO, and DCO)
74		GE001410 right-R	Reverse	AGCTGTTCTCCTGGCAAAACAACC
75	Genomic region encompassing 500 bp upstream and downstream of pyrE	pyrE left-F	Forward	CATCGACCACTATTTGGCCGAAGAC	B. breve GZX43 genome (WT and DCO)
76		pyrE right-R	Reverse	GCAACGAACCTACGGTAATTCTACG
77	441-bp partial fragment of the Spr gene in plasmid pALox-ΔGE001229	pALox-ΔGE001229-Scr-F	Forward	CTGATGTGAGAAGAGCCATTATGG	pALox-ΔGE001229
78		pALox-ΔGE001229-Scr-R	Reverse	GGCCTTCATGATCGTGCCGATG
79	496-bp partial fragment of the Cmr gene in plasmid pBCre	pBCre-Scr-F	Forward	CAAGTCAGCGAACTAGTACCG	pBCre
80		pBCre-Scr-R	Reverse	GTTACAATAGCGACGGAGAGTTAGG
81	Genomic region encompassing 500 bp upstream and downstream of GE001229	GE001229 left-F	Forward	CATCGGTACCGACGGCCATGTG	B. breve GZX43 genome (WT, SCO, and DCO)
82		GE001229 right-R	Reverse	CGCATATTCGGCATATTGCGACG
83	506-bp fragment spanning the lox71 site in pALox-ΔGE001229	pALoxCheck-1-F	Forward	ACTTGAGCGTCGATTTTTGTGATG	intact pALox-ΔGE001229
84		pALoxCheck-1-R	Reverse	AGCTGCAGGAATTCCATGGTC
85	609-bp partial fragment of the Spr gene in plasmid pALox-ΔGE001229 (inserted into the genome)	pALoxCheck-2-F	Forward	ACTTACATGTTTGGATCAGGAGTTG	B. breve GZX43 genome (SCO)
86		pALoxCheck-2-R	Reverse	CTCTCCAAGATAACTACGAACTGC
a Spr, spectinomycin resistance; Cmr,chloramphenicol resistance.
b The underlined sequences indicate the 20- or 25-bp homologous overlaps used for one-step cloning, while the lowercase letters denote the lox66 or lox71 sites.
c WT, wild-type strain; SCO, single-crossover recombinant strain; DCO, double-crossover recombinant strain.

## Sheet: Table S4
Table S4. Chemical, media reagents, and research kits
Reagent Name	Manufacturer	Catalog number
PBS buffer	Sangon Biotech	E607008
Glycerol	Sangon Biotech	A100854
BHI Broth	Oxiod	CM1135B
Yeast Extract	Sangon Biotech	A610961
D-(+)-Cellobiose	Sigma-Aldrich	C7252
D-(+)-Maltose monohydrate	Sigma-Aldrich	M5885
L-Cysteine hydrochloride	Sigma-Aldrich	C1276
Hemin	Sigma-Aldrich	51280
Agar	Sangon Biotech	A505255
Tryptone	Oxiod	LP0042
NaCl	Sinopharm Chemical Reagent	10019308
EDTA disodium salt dihydrate	Sangon Biotech	A610185
Tris	Sangon Biotech	A600194
SDS	Sangon Biotech	A600485
DNA extraction reagent（Phenol: Chloroform: Isoamyl alcohol = 25:24:1)	Solarbio	P1012
Ribonuclease A	Takara	2158
Agarose	VWR	N605
50× TAE buffer	Sangon Biotech	B548101
GoldView I Nuclear Staining Dyes (10000x)	Solarbio	G8140
6× Loading Buffer	Takara	9156
DL5,000 DNA Marker	Takara	3428B
1× TE buffer	Sangon Biotech	B548106
Nuclease-free water	Thermo Fisher	AM9938
KOD-Plus-Neo	TOYOBO	KOD-401
Premix Taq	Takara	RR901A
E.Z.N.A. Plasmid DNA Mini Kit Ι	Omega	D6943-02
ClonExpress II One Step Cloning Kit	Vazyme	C112-02
QIAquick Gel Extraction Kit	Qiagen	28706
QIAquick PCR Purification Kit	Qiagen	28106
HCl	Sinopharm Chemical Reagent	10011018
NaOH	Sinopharm Chemical Reagent	10019718
Ethanol	Sinopharm Chemical Reagent	10009218
Isopropanol	Sinopharm Chemical Reagent	80109218
Sucrose	Sangon Biotech	A610498
Ammonium citrate tribasic	Sangon Biotech	A600060
Spectinomycin dihydrochloride pentahydrate	Sangon Biotech	A600901
Chloramphenicol	Sangon Biotech	A429048
5-FOA	Sangon Biotech	A601555
Uracil	Sangon Biotech	A610564
Uridine 5′-monophosphate	Shanghai Yuanye Bio-Technology	S18068
CH3COONa	Sangon Biotech	A601611
KH2PO4	Sangon Biotech	A501211
Na2CO3	Sangon Biotech	A424705
(NH4)2SO4	Sangon Biotech	A610060
MgSO4 · 7H2O	Sangon Biotech	A610329
CaCl2 · 2H2O	Sangon Biotech	A610050
MnCl2 · 4H2O	Sangon Biotech	A500331
D-(+)-Glucose	Sangon Biotech	A501991
Sodium L-ascorbate	Sangon Biotech	A500830
myo-Inositol	Sangon Biotech	A600536
4-Aminobenzoic acid	Sigma-Aldrich	A9878
Nicotinic acid	Sigma-Aldrich	N4126
Biotin	Sigma-Aldrich	B4501
Choline chloride	Sigma-Aldrich	C1879
D-Pantothenic acid hemicalcium salt	Sigma-Aldrich	21210
Riboflavin	Sigma-Aldrich	R9504
Pyridoxine hydrochloride	Sigma-Aldrich	P9755
Folic acid	Sigma-Aldrich	F7876
L-Isoleucine	Sangon Biotech	A430974
L-Tyrosine	Sangon Biotech	A601932
